# Supplementary material for: Comparison of Machine Learning Algorithms for Structure State Prediction in Operational Load Monitoring
Source: Sensors (Basel). 2020 Dec 10;20(24):7087. doi: 10.3390/s20247087 (PMC7763833; doi:10.3390/s20247087)
Supplement: Supplementary file 1 [file sensors-20-07087-s001.zip]

Archive with 10 entries (10 files):
- F6_GPR1.mat
- F7_GPR2.mat
- F8_GPR3.mat
- F9_GPR4.mat
- S1_trainingdata_whitenoise.csv
- F1_ANF1.fis
- F2_ANF2.fis
- F3_SVM1.mat
- F4_SVM2.mat
- F5_SVM3.mat
