# Supplementary material for: Comparison of Machine Learning Algorithms for Structure State Prediction in Operational Load Monitoring
Source: Sensors (Basel). 2020 Dec 10;20(24):7087. doi: 10.3390/s20247087 (PMC7763833; doi:10.3390/s20247087)
Supplement: Supplementary file 1 [file sensors-20-07087-s001.zip › S1_trainingdata_whitenoise.csv]

SG1_whitenoise	SG2_whitenoise	SG3_whitenoise	SG4_whitenoise	SG5_whitenoise	SG6_whitenoise	ISF
0,268874936	0,029427123	0,312475335	-0,146564444	0,232603724	-0,051105681	0
-2,985984309	-1,915112005	-0,636324032	0,059635779	0,252182707	0,008123039	0,004926984
-6,716185606	-3,705501945	-0,785001338	0,693981052	-0,634195289	0,720342134	0,009853992
-9,470232151	-6,301381394	-1,345496721	0,821110121	-0,807456727	0,800944601	0,014781
-13,29607075	-7,787181071	-1,851731949	0,680372158	-0,460410048	1,845955877	0,019708008
-16,95405003	-9,915430959	-1,892827715	1,708608168	-0,818794317	2,123610866	0,024635017
-20,16775043	-11,34792309	-2,218337998	1,677003763	-0,926971483	2,305021746	0,029562025
-23,29534294	-13,70306392	-3,366811763	1,894750206	-1,39857109	2,494123388	0,034489033
-27,20471985	-15,97325352	-2,905597473	2,106973193	-1,576017553	3,538114791	0,039416042
-30,47770309	-17,83776728	-3,656129882	2,987275229	-1,23997048	2,574677416	0,044343052
-32,99507715	-19,91900841	-4,203711509	2,970267426	-1,00322457	3,829015717	0,049270058
-37,38064238	-21,19658653	-5,091967846	2,762754252	-1,829804174	4,311959083	0,054197067
-40,26366095	-23,85625777	-5,035306886	4,374678691	-1,472876536	4,462029105	0,059124076
-43,69187482	-26,21510606	-5,381305605	3,790916291	-1,536046468	5,282162908	0,064051082
-46,80356124	-27,69325401	-5,732336776	4,307530868	-1,796126469	4,911349329	0,068978092
-50,56090455	-29,19282504	-6,334642457	4,637893523	-1,794907053	5,578921061	0,0739051
-54,99717197	-31,33495173	-6,266951485	4,353810788	-2,357759535	6,408621527	0,07883211
-57,8124448	-33,48376627	-6,453000774	5,544653318	-3,207704444	5,983226106	0,083759113
-60,71518	-34,88595724	-6,979289023	5,503982339	-3,084641122	7,112715516	0,088686122
-64,18768121	-37,69456222	-7,910406866	5,767013112	-3,004274287	6,417427385	0,093613131
-66,97056009	-39,36947546	-8,12313801	6,492852812	-3,616333226	7,329483455	0,098540141
-70,5494542	-41,74069401	-8,510167718	6,374186174	-3,444937963	8,28342337	0,10346715
-74,25275866	-43,68419436	-9,284372181	6,01263345	-2,966814197	8,344945402	0,108394158
-77,78160933	-45,50106154	-9,48155539	6,914251528	-3,845682313	8,519745088	0,113321163
-81,73906468	-47,12484736	-10,09721636	7,631664359	-3,654672485	8,982841082	0,118248171
-83,92093312	-48,60267306	-10,27744191	7,94860187	-3,782359392	8,943434403	0,12317518
-87,91283232	-51,01766174	-10,14683703	7,915700932	-3,386955824	9,106134435	0,128102191
-91,88744148	-53,64912936	-11,19164311	7,527118245	-4,280576694	9,268859003	0,133029199
-94,57363247	-55,3172918	-11,79515521	8,810296212	-4,1199415	10,58717114	0,137956208
-98,07302127	-57,41332062	-11,46494227	8,704909816	-4,935974794	10,06813735	0,142883213
-101,693168	-59,29429556	-12,05459726	9,09354684	-4,966518214	11,25395931	0,147810227
-104,7018326	-60,74864883	-12,95905852	9,777977919	-4,697963935	10,84798763	0,152737229
-108,5076297	-63,00436803	-13,44562963	9,769526671	-4,783575814	12,03308104	0,157664244
-112,1162334	-64,76116734	-13,10144128	8,618022268	-5,289700811	12,32350729	0,162591249
-115,6423626	-66,87086968	-13,99923206	9,64366506	-5,181978942	12,65554368	0,167518251
-118,535863	-69,33555744	-14,35712011	10,2387871	-5,670832251	12,83336752	0,172445266
-122,0116469	-70,70170011	-14,7114369	10,37653589	-5,387035929	13,78053496	0,177372271
-125,0189616	-73,47794366	-15,4679733	11,1860931	-5,991773775	14,00578636	0,182299285
-129,0860898	-74,69392878	-15,27516787	11,48643122	-5,811258596	13,64401683	0,187226287
-132,0134174	-76,7374486	-15,24210254	11,48975519	-5,9309142	14,26622415	0,192153293
-135,8531286	-78,53416989	-17,3586411	12,44642151	-5,705745928	14,96636379	0,197080307
-4,099001502	-3,353758697	-0,52631683	0,157707681	-0,615193335	0,402408141	0,00563189
-9,513715349	-5,779715473	-0,859274737	0,748751116	-0,373891057	1,450249421	0,011263816
-13,77712175	-8,555848667	-2,068449005	1,070698828	-1,281601617	1,16445835	0,016895742
-18,77092675	-11,38096193	-2,352755665	1,425285436	-0,853680275	2,328476965	0,022527668
-23,36161402	-13,96187505	-2,920397304	2,195400186	-0,846778503	2,934857502	0,028159594
-28,82424763	-16,87786361	-3,787740645	2,120543161	-1,72326828	3,337291511	0,033791521
-32,71141018	-19,7491421	-3,923905653	2,936741265	-1,644342279	3,838756253	0,039423446
-37,37909153	-22,769992	-4,341053846	3,774259185	-1,364116318	3,809988977	0,045055373
-43,35808014	-25,09687931	-5,286308623	4,203680073	-1,438303666	5,409488833	0,050687297
-47,42532093	-28,65559443	-5,830859926	3,667199546	-2,245165803	5,310318063	0,056319224
-52,32910584	-31,35965589	-6,749545476	4,93084864	-1,947329894	5,449766797	0,061951152
-56,78072929	-34,45245713	-6,759424511	5,061638612	-2,750895987	6,08307243	0,067583076
-61,87153291	-37,12521077	-7,781131292	5,816768275	-3,227368776	6,458478368	0,073215003
-66,21025587	-39,702212	-8,19030619	6,15398522	-3,180815574	7,17431923	0,078846931
-70,83460483	-43,24396486	-8,527943693	6,417339759	-3,982403222	8,254615475	0,084478852
-75,69500555	-45,59873958	-9,642336004	6,959186857	-3,884355677	8,45912064	0,09011078
-80,55916924	-48,77882835	-10,20216109	7,61315949	-4,036757455	9,178456422	0,095742707
-85,70782288	-51,09665849	-10,69801676	8,089995601	-3,557285603	9,931913676	0,101374635
-89,96989503	-54,92037999	-11,40463979	8,005652882	-4,188852252	9,948387745	0,107006562
-94,90991177	-57,77104808	-12,3689037	8,237507367	-3,772075645	10,98591153	0,112638483
-99,91316133	-59,36475787	-12,34838228	8,992559765	-4,559667032	11,18981672	0,118270411
-104,2189546	-62,84340989	-13,62189807	9,934485299	-4,816474167	11,6868248	0,123902338
-109,0093142	-66,33795237	-13,81765057	10,13129906	-5,244353712	12,44344013	0,129534266
-113,6041816	-69,09275508	-14,80245038	10,58456745	-5,704075848	12,80189806	0,135166193
-118,0587571	-71,38382232	-14,44444517	10,7252762	-5,555092546	13,19525304	0,140798121
-122,9415897	-74,09912809	-15,46872158	11,04675158	-5,971789735	14,53370385	0,146430048
-127,4210548	-76,94264798	-15,92626166	12,48288968	-6,612243551	14,4880979	0,152061963
-132,8739283	-79,53995386	-16,7835514	12,1497991	-6,107231452	15,01466918	0,15769389
-137,6578871	-82,65254707	-16,72840366	12,61036672	-6,571221008	15,40070686	0,163325815
-142,1232286	-85,64978671	-18,02546903	12,96095199	-6,645472772	15,56162732	0,168957743
-146,3391179	-88,10914489	-18,07383395	13,51711099	-7,14553989	17,05558055	0,17458967
-151,1034528	-90,60728091	-18,66944389	13,81531353	-6,945580519	16,8119239	0,180221598
-156,3431001	-94,17693231	-19,85662023	13,99539525	-7,622236408	17,72682353	0,185853525
-161,245289	-97,12515663	-20,11649844	14,97186429	-7,510817317	18,2427067	0,191485453
-166,3068732	-99,52896883	-20,81920831	15,74048831	-7,625413184	19,16292363	0,19711738
-170,2712472	-102,9273386	-20,71522091	15,73388562	-8,129405783	19,20563185	0,202749308
-175,2360829	-106,125069	-22,40606255	15,84203091	-8,633917431	19,54256227	0,208381222
-180,3951507	-108,4945201	-23,21002404	16,55915457	-8,450430303	20,16755861	0,21401315
-184,8345926	-111,2248101	-23,13877778	17,33377413	-8,379773267	20,95094148	0,219645077
-190,09726	-114,1139722	-24,18572946	18,03761078	-9,750509082	21,37147433	0,225277005
-5,74187812	-4,130036198	-0,987801732	0,075028553	-0,253897274	0,183490972	0,006215847
-11,84794247	-7,683171835	-1,444128836	1,179812124	-0,53841092	1,76735311	0,012431742
-17,1057373	-11,44886288	-2,79831753	1,556978631	-0,758955089	1,936351771	0,018647638
-24,05213743	-14,60997874	-2,744400851	2,47115026	-1,309567263	3,694724564	0,024863532
-29,12518964	-18,72892764	-3,753823329	2,908738999	-1,351233661	3,503101246	0,031079428
-35,30973005	-22,19084962	-4,181835157	3,211877694	-1,959462446	4,120458716	0,037295324
-41,22462615	-25,94539429	-5,572913881	3,352696043	-1,968550167	4,941907781	0,043511216
-46,89478401	-29,96053245	-5,922100024	4,131356719	-1,948253711	5,691328134	0,049727112
-52,62030476	-34,32680655	-7,417989426	4,915214938	-2,678531447	6,507906028	0,055943008
-59,31104186	-37,23822032	-7,719690679	5,602220553	-3,320625525	7,94168752	0,062158904
-64,36295853	-40,85477977	-8,189395166	6,682425062	-3,271102245	7,034365952	0,0683748
-71,14677349	-45,10424557	-9,593632626	6,62897427	-3,375930518	8,063750635	0,074590695
-76,99233404	-48,58184556	-10,11509747	7,539174426	-3,917983694	8,881001574	0,080806585
-82,74435612	-52,4680226	-10,35075879	8,296982983	-3,531981193	9,931975043	0,087022481
-88,14165549	-55,45011508	-11,98299508	8,62948055	-4,566305934	10,39295264	0,093238376
-94,67108922	-59,79653281	-12,87819388	9,147635287	-4,854706866	11,42492477	0,099454273
-100,0699191	-63,45059872	-12,93897323	9,472673898	-4,425312842	11,4390238	0,105670169
-105,9361559	-67,62795006	-14,05641894	10,55373104	-5,188024445	13,03690143	0,111886064
-111,9203162	-71,25456848	-15,21614833	11,4007981	-5,39876176	13,42523388	0,11810196
-117,672728	-75,20991292	-15,92373386	11,56467169	-5,411743669	14,14977834	0,124317857
-124,174345	-78,21237402	-16,26760376	12,07530622	-6,40605999	14,30226497	0,130533752
-129,3000355	-81,99174518	-17,08375865	12,61984002	-6,534824875	15,22737169	0,13674964
-135,5082368	-86,23379159	-18,07422671	13,47091057	-6,457365948	16,1965145	0,142965544
-141,1845661	-88,66206407	-18,65024562	13,56019088	-7,338073074	16,57086491	0,149181433
-147,6813045	-93,09179012	-19,31262113	14,06622298	-7,267539986	17,8292652	0,155397335
-153,2101033	-97,0091631	-20,54918048	15,00369312	-8,055338014	18,02004533	0,161613225
-158,8128336	-100,2139902	-21,1848547	15,27838242	-7,760448175	18,66776362	0,167829114
-164,6581646	-105,4899222	-22,10822587	16,27016213	-7,446681876	19,8116364	0,174045016
-170,9383369	-108,3939816	-22,16141934	16,01060402	-8,585137162	20,03345724	0,180260906
-177,4546636	-112,1072373	-23,86386183	17,56289126	-8,963610879	21,39194142	0,186476808
-183,0816366	-115,764777	-23,62578714	17,40850608	-8,531185645	21,21916973	0,192692697
-188,5118823	-119,9373837	-25,17517007	18,31960849	-9,740374338	22,19590306	0,198908601
-194,2026178	-123,1220412	-25,75573161	18,64074477	-9,836771588	23,87184873	0,205124489
-200,2126087	-127,8256871	-26,19833121	19,62658985	-10,00978822	23,55820212	0,211340378
-206,4847822	-130,7438575	-27,05616418	19,44612105	-10,07859104	24,39466206	0,217556282
-211,3722458	-134,3637711	-28,21659228	20,13928969	-10,96982104	25,35842181	0,22377217
-218,0304158	-138,269369	-28,56398589	21,65969074	-11,22119096	26,08768562	0,229988072
-223,6445526	-141,8632897	-30,07267769	21,31137842	-11,06731881	27,69510775	0,236203961
-229,9890675	-145,9970813	-29,9513555	21,97878299	-11,53517231	27,85850333	0,242419865
-236,1286695	-149,2713309	-30,80963666	22,81647748	-12,35275421	27,88883911	0,248635753
-6,53299047	-4,752247781	-0,958509987	0,423464397	-0,970541822	1,101513427	0,006753411
-13,1832993	-9,825119285	-1,787939836	1,461079787	-1,337247368	2,235717937	0,013506882
-19,68146243	-13,97077062	-2,550389197	2,52820329	-1,084106973	2,58558172	0,020260351
-27,28369741	-18,70041927	-3,975779795	2,843093559	-1,295240486	2,615699867	0,027013822
-34,44503377	-23,46349398	-4,633471429	4,131431124	-1,58361899	4,230137275	0,033767293
-40,0767909	-27,54553619	-5,548667078	3,717951979	-2,556111308	4,748515471	0,040520762
-47,32762478	-32,32969296	-6,624782928	4,832917145	-3,253899104	6,279456572	0,047274231
-54,59187941	-37,05423184	-8,221023007	5,330136505	-2,701079568	6,903067645	0,054027704
-61,16629357	-41,7779977	-8,804168942	6,472369318	-3,30295193	8,178250049	0,060781174
-68,02859596	-45,6154276	-10,34692376	6,603140799	-3,643255975	8,319296368	0,067534643
-74,10941814	-50,41333854	-10,7510774	7,132566897	-4,143694404	9,950353566	0,074288116
-81,08411839	-55,51351238	-11,85944441	8,318290111	-4,474114269	10,00269498	0,081041588
-87,98151749	-60,03706362	-12,58027556	8,522530894	-4,058523754	11,81226782	0,087795053
-94,75671098	-64,15558504	-13,37869753	9,550118913	-5,145991508	12,21047498	0,094548527
-101,9050194	-68,67734848	-14,18445667	10,37837668	-5,27568071	13,43496799	0,101301992
-108,0405013	-73,54112223	-15,49222652	10,68768708	-6,583728352	13,38001479	0,108055465
-115,042599	-78,66467582	-16,39280366	12,17911508	-6,706615729	15,05422348	0,114808938
-122,0309001	-83,37575262	-17,015287	12,79290951	-6,821869269	15,40862904	0,121562403
-128,778386	-87,52651945	-17,88061289	13,16923336	-6,858655698	15,94377565	0,128315876
-135,5235624	-92,71586429	-19,2256832	13,60455765	-7,146706746	17,79752505	0,135069342
-142,5744583	-97,40939677	-19,96417287	14,70260337	-6,754069597	18,36549422	0,141822814
-148,7754957	-101,778025	-21,48952786	15,44517676	-8,620196403	19,03288761	0,148576287
-155,3207372	-105,9369916	-21,63936776	15,44393844	-8,973623597	20,03652503	0,155329759
-161,714275	-110,8380685	-23,39613109	17,37409337	-8,827860754	20,65337742	0,162083233
-169,1822843	-115,4285084	-24,39813622	17,77185018	-9,398680879	21,21209057	0,168836706
-176,4236956	-119,739334	-24,90354203	17,70583447	-9,821944738	21,81558979	0,175590164
-182,8377357	-124,6733389	-26,08113442	19,72445594	-9,484462499	22,82251942	0,182343636
-190,0374686	-129,777432	-27,58184309	19,67866807	-10,33390386	24,12918566	0,189097109
-196,6731785	-133,7006568	-27,60900107	19,91870239	-10,38241376	25,39880868	0,195850583
-203,4636957	-138,4500373	-28,70871282	20,81616189	-10,83944912	25,99285877	0,202604055
-210,2994477	-143,2694736	-29,33849124	21,93945557	-11,83836387	26,94477195	0,209357514
-216,6473139	-148,0043791	-30,77991679	22,04475904	-11,36883359	27,60510358	0,216110986
-223,947566	-152,6712974	-31,60062758	23,08971159	-12,09243524	28,74289723	0,222864459
-230,0943253	-157,1086076	-33,21938458	23,9254462	-12,59903563	29,78713349	0,229617931
-236,8236171	-162,0026093	-33,12438148	24,51629934	-12,7835348	30,10575188	0,236371405
-243,512751	-166,5216942	-33,90923166	25,4423803	-12,95480861	30,78954571	0,243124877
-250,6596311	-171,4854044	-35,843585	25,82471811	-13,06795806	32,29486277	0,249878336
-257,2089004	-175,7651647	-36,91907214	26,69195061	-13,78476495	32,74429758	0,256631808
-263,5663784	-180,4472379	-37,28743162	27,55205221	-14,79166119	33,05914189	0,263385294
-270,956958	-184,620372	-39,00440692	27,40796358	-14,25435671	34,79321091	0,270138741
-7,38928217	-4,993674786	-1,095929966	0,164450193	-0,625900802	1,244416967	0,007191832
-14,02934792	-10,64758914	-2,347589206	1,304023753	-0,217324732	2,315333225	0,014383734
-22,86353763	-16,14981478	-3,159175615	2,547747711	-1,085738742	3,232166498	0,021575636
-29,46774566	-21,78652236	-5,293548943	3,430931412	-1,503725749	4,107611446	0,028767538
-35,77804308	-27,338377	-5,706976229	3,942003034	-2,287638279	5,212879083	0,035959441
-44,12653606	-32,7729814	-6,808324639	5,501421681	-2,897986466	6,884770458	0,043151341
-51,48460627	-38,80023606	-8,674239758	6,278142942	-3,291595543	7,253523356	0,050343244
-59,04592771	-43,75611724	-9,256681589	6,656759166	-3,924650461	8,147358839	0,057535144
-65,66168277	-49,97770134	-10,12933257	8,729912356	-4,191651552	9,795089426	0,064727044
-74,01054886	-54,84405158	-11,95015662	8,27028816	-3,919010951	10,74637352	0,071918947
-80,87589388	-60,86122218	-12,75671436	9,585054085	-4,979321114	11,97423784	0,07911085
-87,72158221	-66,41605742	-13,73186902	10,056516	-5,223171729	12,74664941	0,086302754
-95,24849694	-71,7402481	-15,13528236	10,3112941	-5,087371264	13,63731064	0,093494657
-102,3550879	-77,54546199	-15,54748384	12,42037619	-6,244826975	14,96400743	0,100686553
-109,8570271	-82,58738109	-16,98058285	12,22392759	-6,573681738	15,4500554	0,107878456
-116,9885949	-87,70816881	-18,60537826	13,46425388	-6,692857257	16,43999708	0,11507036
-125,0083934	-93,69324381	-19,434945	14,9544964	-7,29958012	17,29258191	0,122262263
-131,8050948	-98,93712615	-20,30436432	15,34438883	-7,640431123	19,22073298	0,129454159
-139,760238	-104,5608239	-21,7645227	16,08861031	-8,370046572	20,47092842	0,136646063
-146,2596499	-109,6974197	-22,80593593	16,74668077	-8,732630712	21,03609568	0,143837966
-153,9715641	-115,6860533	-23,92568494	17,72411272	-8,533510888	21,50423688	0,151029869
-160,9582612	-121,0333769	-25,04198808	19,14319125	-8,825632257	22,32210868	0,158221772
-168,7050111	-125,7738804	-26,91807106	19,15527231	-9,983001834	23,4621203	0,165413675
-175,7268369	-131,7453829	-27,84074182	20,07946788	-10,6769653	24,83370309	0,172605578
-182,7981995	-137,9839826	-28,87680288	20,83696139	-10,86992192	25,39452619	0,179797483
-191,1931484	-142,7671297	-30,46510269	21,69218468	-11,47476775	26,33523795	0,186989371
-198,4803813	-148,9930328	-31,54635842	22,61643195	-11,95797677	27,38442317	0,194181274
-205,794825	-154,1703472	-32,0769462	23,73495993	-12,83366385	29,10749889	0,201373177
-212,1776606	-159,5781692	-33,22660693	24,38801364	-13,11779413	29,26476071	0,208565082
-219,6605602	-164,8799478	-34,17753764	24,9290084	-13,01587892	31,19012825	0,215756985
-227,3773301	-170,8323625	-35,52446359	26,61839394	-13,66689152	32,19983559	0,222948888
-233,9289737	-176,0093291	-37,07327277	26,57047743	-13,40700713	32,71293197	0,230140791
-241,7350418	-181,0818125	-37,95893499	27,60019945	-14,95788935	33,78554155	0,237332694
-249,6690458	-187,8820491	-39,35578432	28,58464267	-15,06659686	34,94870174	0,244524598
-256,795946	-193,0964751	-39,94829104	28,80404514	-14,99611223	35,96190339	0,251716487
-264,2516236	-197,802847	-41,93571178	29,88094494	-15,44151609	37,51854384	0,258908404
-270,7544593	-203,8332907	-42,25121685	30,62064284	-16,19516348	38,20370615	0,266100293
-278,6290956	-209,2494539	-43,52855164	30,97794898	-16,82698802	38,98830291	0,27329221
-286,1568399	-214,4169175	-44,58183331	33,50694092	-17,74210473	40,49958975	0,2804841
-293,2742026	-219,4657215	-46,20786761	33,3386713	-17,50825917	41,70101148	0,287675989
-7,827755273	-6,851834548	-1,265930305	1,27105987	-0,33815606	0,592692295	0,007399074
-14,76631308	-13,10719992	-2,685216652	1,956674804	-1,049576831	2,824631499	0,014798229
-22,43195637	-19,20814202	-4,538158096	2,575931829	-1,992576563	3,238541997	0,022197386
-30,0269601	-25,5743796	-5,17093923	3,887080157	-1,677484465	4,116754742	0,02959654
-37,52039715	-31,93064072	-6,521223433	5,019148993	-2,258026345	6,028265966	0,036995697
-45,185042	-38,47198468	-8,274130153	5,44960469	-3,088040309	7,60050222	0,044394852
-53,06764063	-44,32624299	-8,911312226	7,24916575	-3,495577432	8,833624015	0,051794006
-60,07624303	-51,46962719	-11,30483491	8,22406027	-4,002096529	9,464675523	0,059193161
-68,08943776	-57,47126221	-12,16348542	8,74371614	-4,468728568	11,04630696	0,066592316
-75,71111856	-63,58830293	-13,49181578	9,969649414	-4,76328208	11,96021768	0,07399147
-83,24527083	-70,19838471	-14,94093156	10,299621	-5,665416366	13,13669548	0,081390633
-90,09431125	-76,94323947	-16,25883696	11,90537493	-5,482583911	14,80974546	0,088789787
-97,5884377	-83,07545176	-17,19041905	12,63418523	-6,9486194	15,6891184	0,096188942
-106,0865129	-89,62335533	-19,00358363	14,22105044	-7,16242786	17,14406806	0,103588097
-113,0527702	-96,11645133	-20,00710377	14,29306363	-7,83456041	18,17832765	0,110987251
-120,4453032	-101,8225764	-21,51646858	16,31362104	-8,29048851	18,9792274	0,118386406
-128,2823053	-108,7623135	-22,74741122	16,58779464	-9,141227526	20,6006228	0,125785561
-135,3328405	-115,2899302	-23,35727901	17,7129231	-8,652651738	21,5527172	0,133184723
-143,0445798	-121,7462949	-25,5638596	19,04177223	-9,539748506	22,3760879	0,140583878
-150,7213562	-127,8311551	-26,39671907	19,89508424	-10,11480098	24,0798174	0,147983032
-158,3971891	-134,7942074	-28,03060166	20,17369796	-10,53974425	25,2056206	0,155382187
-165,4959387	-141,2408394	-29,36828106	21,13517411	-11,32738027	26,2240606	0,162781342
-172,968664	-146,9870248	-31,3846902	22,110661	-11,71089332	27,65064914	0,170180496
-180,6358376	-153,9027647	-31,69081732	23,78651562	-11,76818328	28,51102495	0,177579651
-188,4188883	-159,9831347	-33,33124742	24,33566523	-12,61108758	30,67969872	0,184978806
-195,5435745	-165,9630409	-34,87389774	25,20220413	-12,91122932	30,64850238	0,19237796
-203,7205362	-172,3050779	-36,04333564	26,36317787	-13,36391417	31,86825304	0,199777115
-210,8837584	-178,4796439	-37,43032471	27,67415074	-13,73616288	33,98113618	0,20717627
-217,9763328	-185,772629	-38,08233103	28,2288604	-14,79003816	34,54118102	0,214575424
-226,0681742	-191,509232	-40,45251695	29,36904045	-15,36758601	35,78661023	0,221974579
-233,8318763	-198,0900463	-41,59594488	29,42024678	-15,47509203	36,9875292	0,229373749
-240,3838786	-204,1573064	-42,64113007	30,97577278	-16,44416342	38,72845002	0,236772903
-248,6884723	-210,9144694	-43,41625435	31,81062767	-16,2017881	39,65474635	0,244172058
-255,9794242	-217,0986633	-45,31391602	32,93646266	-17,49712857	40,98836605	0,251571213
-263,9512496	-223,3782117	-46,34872881	33,86856175	-17,23837101	41,35886133	0,258970367
-271,1004169	-230,3180592	-47,81038984	34,96356458	-17,5535666	42,58673239	0,266369507
-278,5706378	-236,7291397	-49,15767653	35,91453204	-19,08340614	44,49155883	0,273768677
-286,2668419	-243,4284548	-50,29290816	37,29445327	-18,71702847	44,95284855	0,281167816
-293,6870213	-249,3850237	-51,27494554	38,54384073	-19,45401861	47,48443536	0,288566986
-300,9110915	-255,6227625	-53,3651373	38,47307093	-20,0995345	48,12851484	0,295966156
-7,919220523	-7,544645759	-1,623148894	1,728169084	-0,657353552	1,827120919	0,006082409
-14,77743453	-14,54087933	-2,976243424	2,673821922	-1,212548645	2,110244578	0,012164903
-22,9758692	-21,97497709	-4,670033843	3,366103412	-1,409891352	4,288795213	0,018247396
-29,6897513	-29,28473468	-6,898219479	5,000538325	-2,522056737	5,641196139	0,024329891
-36,44500399	-36,14159188	-7,646362155	5,641447055	-3,082659242	7,238944836	0,030412384
-44,21832851	-43,41181523	-9,067567042	6,307099862	-2,353473026	8,080382954	0,036494877
-51,97710523	-50,57817574	-10,77675893	8,17449316	-3,454793005	9,088368315	0,04257737
-59,51873076	-58,64774222	-12,24527287	9,674488912	-4,205929316	10,68446251	0,048659866
-66,63861068	-65,59691166	-13,25476789	9,726909231	-4,825032858	12,11911874	0,054742359
-73,87745317	-72,60158074	-15,1821092	10,75797394	-5,744871471	13,55759506	0,060824852
-81,66936091	-80,570902	-16,74281636	12,62244105	-6,922017786	14,96368409	0,066907349
-88,530975	-86,72034033	-18,48627033	13,32427485	-6,950390612	16,49534226	0,072989838
-96,81175019	-94,59985391	-19,97074209	13,96357603	-7,188630386	18,51338297	0,079072334
-104,6528618	-102,1571274	-21,33119323	15,99013436	-7,793873919	18,84573427	0,085154823
-111,6378674	-108,8848333	-22,77174898	16,61165106	-8,039010572	20,27230134	0,09123732
-118,8695801	-116,3989409	-24,20109036	17,49697703	-8,747202251	22,49198652	0,097319817
-126,3556242	-123,7765086	-25,28328472	18,68325999	-9,59132476	24,11034394	0,103402306
-133,9476993	-131,337716	-26,90253051	19,82386742	-10,51897009	24,35083913	0,109484802
-140,6034868	-139,0030576	-29,32281775	21,44021735	-10,99783406	25,30212682	0,115567291
-149,0683844	-146,0039899	-29,80393578	21,81429579	-11,29211929	27,51777891	0,121649788
-156,0974262	-153,1752964	-32,29053132	23,49749385	-12,21133947	28,46240849	0,127732285
-163,6905162	-160,0718917	-32,55936373	24,79699358	-12,77569323	30,05031925	0,133814774
-170,9411328	-167,2981118	-34,91562746	25,25166661	-12,68061977	31,40953339	0,139897263
-178,4337259	-175,0742192	-36,66139332	26,78321027	-13,81339413	32,9253828	0,145979767
-185,4557131	-181,7893746	-38,73973314	27,19436385	-14,89663056	33,71834541	0,152062256
-193,4156661	-189,1292269	-39,68929805	29,13296925	-15,68553662	35,62968146	0,158144745
-200,7630363	-196,6916556	-40,52731864	29,60354481	-15,40074959	36,76637838	0,164227249
-207,8634508	-204,2656369	-42,73671716	31,39364583	-16,22935137	37,7559546	0,170309738
-214,9423652	-210,8998837	-44,27127865	32,37345015	-16,77420288	39,59770792	0,176392227
-223,4019676	-218,5428879	-46,09597531	33,18700742	-17,25702984	40,64655476	0,182474731
-229,540291	-226,1373041	-47,56812784	33,92187138	-17,76835792	43,39043606	0,18855722
-237,9082113	-232,9748834	-48,87967526	36,02282922	-18,71388338	43,7668424	0,194639709
-244,7958512	-240,1626126	-50,07028533	36,71881623	-18,93758502	45,08161904	0,200722198
-252,0793395	-248,1448414	-52,44429118	38,36667976	-20,27533552	46,40246958	0,206804703
-259,4080055	-254,2563105	-53,00432933	38,89019449	-20,40466477	47,80919637	0,212887192
-267,4809807	-262,9533763	-54,92982292	39,37208517	-20,78823323	49,64635094	0,218969681
-274,7152408	-270,0557158	-55,99835356	41,70436688	-21,12538076	50,09676982	0,225052185
-282,2059378	-276,3322371	-57,80420759	42,1177742	-21,69882751	51,68179765	0,231134674
-289,7869864	-283,9319621	-59,47967166	43,65690897	-21,92422486	53,6759913	0,237217163
-296,9030392	-291,4807245	-60,66790872	44,18820206	-22,351503	54,85198616	0,243299667
-7,104818802	-8,168340129	-1,528897156	1,462079453	-0,486805851	1,465908783	0,0053115
-14,58636716	-16,08761024	-2,700575952	2,787366207	-1,578006606	3,544383675	0,010623086
-21,64694127	-24,8234071	-5,578600182	4,096788998	-1,742720522	4,566606496	0,015934672
-27,98341968	-32,3636627	-7,074484572	5,162515898	-2,132915601	6,469907056	0,02124626
-36,15865786	-40,61762134	-8,964920317	6,219150803	-2,820232409	7,668565461	0,026557846
-43,13712635	-49,05171827	-10,44173874	7,531105591	-3,824901845	9,833891058	0,031869432
-50,7813008	-57,14117697	-12,12579635	8,833405286	-5,016994124	11,02941799	0,037181019
-58,03553015	-65,60256244	-13,81012309	9,713660372	-5,601735619	12,50095597	0,042492603
-65,20264255	-73,85546721	-15,52665389	11,41418356	-5,920393277	13,50412309	0,047804192
-72,11334079	-81,8634033	-17,24810068	12,09230516	-6,251685573	15,18435714	0,053115776
-79,82555927	-89,53708962	-18,85873783	13,04294477	-7,286020704	17,00884253	0,058427364
-87,42697856	-98,15630181	-20,33131596	15,01917737	-8,27437055	18,50909757	0,063738949
-93,98705569	-106,403592	-21,79681319	16,27686671	-7,900387356	19,4389712	0,069050537
-101,3906758	-114,762051	-24,02429122	17,53168231	-9,168344552	21,57266621	0,074362122
-108,3696535	-122,9890165	-24,95921543	19,3248844	-9,300278444	23,13366476	0,079673706
-115,6696788	-130,754825	-27,00219721	20,38148363	-10,14210378	23,92115768	0,084985298
-122,6739744	-138,5690358	-28,58690126	21,85033882	-11,39907937	25,67169929	0,090296883
-129,844768	-146,6743798	-31,06830865	22,51840989	-11,5635939	28,12551809	0,095608467
-137,85989	-155,0834216	-33,07372794	24,00746614	-11,98924787	28,95332976	0,100920052
-145,16116	-163,5621481	-34,02176891	24,72611081	-13,11145502	30,28049621	0,106231644
-151,6786904	-171,7554471	-35,72249738	26,09964698	-13,75797996	32,08596002	0,111543228
-158,9789379	-179,6699587	-38,14923242	26,81231174	-14,04423328	34,18632007	0,116854813
-166,6487117	-187,6413079	-39,78059631	28,69899254	-15,16593878	35,43171217	0,122166397
-173,1135846	-195,8010295	-40,8403202	30,24750455	-15,68404054	36,02232698	0,127477989
-180,7688682	-205,0627919	-42,30620081	30,79526028	-15,62071631	38,15454901	0,132789566
-187,96821	-212,5057735	-43,90041669	32,33621769	-16,85208641	39,32233036	0,138101166
-195,1464894	-221,0024911	-46,40813947	33,4063246	-17,2144468	41,20133869	0,14341275
-202,2086294	-229,0006966	-47,57879043	34,62334924	-18,19013793	42,28148769	0,148724335
-209,1686257	-236,3964913	-49,28225151	36,4724264	-19,20504554	44,71987818	0,154035919
-217,0288537	-245,4538922	-51,21666457	37,42510002	-19,47349075	46,3803525	0,159347504
-224,7772014	-253,94566	-53,28257651	38,90853725	-20,14624928	47,8499486	0,164659088
-231,0422329	-261,4631522	-55,00794731	40,03454986	-20,52123991	49,43825743	0,169970673
-238,9569383	-269,7419972	-56,06518641	41,4710488	-21,41266065	51,05835049	0,175282257
-245,4236262	-278,0171642	-58,62501051	41,59353348	-21,52329166	51,86731001	0,180593842
-253,3002954	-285,733878	-59,84345807	43,27511283	-23,24638091	53,50888752	0,185905441
-259,7988258	-294,0168802	-61,39700361	44,82119167	-23,02908694	54,73404969	0,191217026
-267,8389675	-302,2565313	-62,76848685	46,25092433	-23,9969413	56,06373104	0,19652861
-275,1781539	-310,6590814	-64,98661405	47,77949795	-24,11342379	57,9606067	0,201840195
-281,6807035	-318,610986	-67,05729572	48,39665127	-25,07252558	59,36156264	0,207151779
-289,7287855	-327,0094938	-68,15131608	49,65557684	-25,16549163	61,37665489	0,212463364
-6,754427376	-8,998773244	-2,146061107	1,281766149	-0,856586935	1,568750223	0,00580578
-13,83408888	-17,92581886	-3,159598981	3,009175761	-1,537324974	3,555114627	0,011611703
-21,03287426	-27,07378983	-5,983797718	4,184094641	-1,970978215	4,773623321	0,017417627
-28,09686886	-36,49482431	-7,510755614	5,925197585	-2,480167096	6,922838652	0,023223551
-34,2462639	-45,51155032	-8,744608964	6,639280218	-3,989177252	8,572803264	0,029029474
-42,09686265	-54,75324933	-10,98534826	8,438055598	-5,209714732	9,627465909	0,034835396
-49,02614784	-63,10042428	-13,25521284	9,811850801	-5,056475467	11,21590695	0,040641322
-56,28388644	-72,52528214	-14,97330999	10,47890712	-5,614572917	12,7847902	0,046447245
-63,23396691	-81,81197656	-16,18879472	12,5443334	-5,878688902	15,07664046	0,052253167
-70,14722757	-90,40656925	-18,43439123	14,43473716	-7,219562154	17,03756355	0,058059094
-76,33401498	-99,88960453	-21,28803285	14,7826975	-7,808225524	18,88896515	0,063865016
-84,06757837	-108,6172548	-22,64803978	16,36234359	-8,317263779	20,05950055	0,069670942
-91,16726784	-117,3048384	-24,23091201	17,61088838	-9,483874095	21,9609554	0,075476861
-98,07630287	-126,5732019	-27,03901408	19,74864502	-10,33591424	23,01178932	0,081282787
-104,6611478	-136,0243195	-28,28972871	20,53738939	-10,77262676	26,1397229	0,087088706
-112,3701215	-145,0725546	-30,30813203	22,38010839	-12,02999738	26,93580636	0,092894633
-118,6802428	-153,414968	-32,07536133	22,91867803	-11,93923453	29,04579678	0,098700559
-126,3639763	-163,2216985	-34,35312112	24,23830502	-13,19490638	30,05015238	0,104506478
-132,9354944	-172,1200663	-36,6056917	26,61340092	-14,0905127	32,14199805	0,110312404
-140,5268461	-181,1758748	-38,23278361	27,85336436	-14,23496232	34,35413014	0,11611833
-146,6891031	-190,0295697	-39,08781455	29,12530379	-14,79991326	35,29036519	0,121924249
-153,6280305	-199,343939	-41,6863935	30,74941549	-15,76371119	37,59347388	0,127730175
-161,1082515	-208,3553361	-43,86850616	31,81494244	-16,20698744	38,7028015	0,133536102
-167,74854	-217,4354079	-44,90941943	33,22262967	-16,8411529	41,04738685	0,139342028
-174,7972074	-225,6666011	-46,99543819	34,24755301	-17,57939396	42,6940999	0,145147939
-181,4406138	-235,3694662	-49,51548371	35,94116925	-18,60546196	44,17762021	0,150953865
-188,7977144	-245,0510755	-50,72605113	36,93263457	-19,1516079	46,55362988	0,156759792
-195,47112	-254,2356678	-52,60633551	38,38866577	-20,15226541	47,0570059	0,162565718
-202,8724046	-263,4401369	-55,16249807	39,91647104	-20,13904254	49,5123142	0,168371644
-210,0537412	-271,2882279	-56,59273642	41,51557498	-21,6368725	51,65136316	0,174177571
-216,8330393	-281,2889849	-58,80612537	43,41330051	-22,50196355	52,83461979	0,179983482
-223,884035	-289,7158783	-60,1279553	44,36410585	-23,0294081	54,67531678	0,185789407
-230,4976111	-298,941788	-62,90548285	45,75640704	-23,76616027	56,06143186	0,191595334
-237,8219951	-308,7318414	-64,49772339	47,18691731	-24,68466397	58,13804475	0,19740126
-245,0926097	-316,5466008	-65,95765084	48,80166151	-25,39687904	58,89594501	0,203207186
-251,8451199	-326,1289189	-68,16741255	49,96444601	-25,05116831	60,83081615	0,209013098
-258,3662903	-334,7470655	-69,8292292	51,16472912	-26,34919887	62,54627777	0,214819024
-265,9250604	-344,3318251	-71,31315973	52,37206611	-27,41086799	64,22766135	0,22062495
-273,0050625	-353,453795	-73,96781883	54,11704006	-27,42267521	67,17441492	0,226430876
-279,4208968	-362,9404576	-76,09629707	54,69623452	-28,84863891	68,64182916	0,232236803
-6,669817984	-9,947302519	-1,528721519	1,532304998	-0,241320942	1,649538823	0,006400223
-13,53875582	-19,87305633	-4,311678035	3,367390859	-1,665739902	3,891043482	0,012800589
-20,37677576	-30,41768379	-6,124488211	4,472690842	-2,615241035	5,021008982	0,019200956
-27,34327198	-39,84958867	-8,520340191	6,273715064	-2,661278787	7,222485723	0,025601321
-33,47381896	-49,7462453	-10,94667865	7,649002539	-4,104055359	9,23590998	0,032001689
-40,34502996	-60,01843038	-12,80674816	9,311945315	-4,686086214	11,31414908	0,038402055
-46,82671149	-69,58074341	-14,09004951	10,44988449	-5,214751312	13,49827046	0,04480242
-54,15743025	-80,11306865	-16,77712934	12,72974069	-6,150082467	15,15947173	0,051202786
-59,88477154	-89,84891639	-18,76272024	13,7986149	-7,258872455	16,80297531	0,057603151
-66,88422934	-99,5705934	-20,68308184	15,22628916	-8,557022714	19,11518519	0,064003521
-74,31295875	-109,7815458	-22,45325505	16,27510927	-8,87232943	20,48069477	0,070403882
-80,09476686	-119,3807799	-24,89282782	18,14397446	-9,138197259	22,64388216	0,076804252
-87,37942312	-129,6178294	-27,11637925	19,22066294	-9,781044846	24,99730414	0,083204621
-93,77172199	-139,7586531	-29,40439771	21,14571106	-10,85510197	25,73688417	0,089604983
-100,5064499	-149,0836695	-30,97792487	22,33221873	-11,39670163	27,91779033	0,096005352
-107,5985199	-159,1612033	-33,99728911	24,26013877	-12,39101525	29,53952152	0,102405714
-115,0023806	-169,1320993	-35,75459547	25,8539218	-12,7748917	31,19986274	0,108806083
-120,5119273	-179,052842	-37,16051882	27,14739518	-13,53992989	33,96856493	0,115206445
-127,5265107	-188,8994509	-39,34131534	29,41060248	-15,05468912	35,32524234	0,121606815
-134,3221725	-198,8667771	-42,02710282	30,8353189	-15,6237535	36,75635385	0,128007184
-140,6697639	-209,1645867	-43,4673377	32,3688349	-16,20069083	38,86271545	0,134407553
-147,7656855	-219,2957835	-45,57000235	33,59667183	-16,74209052	41,43805172	0,140807907
-153,9921211	-229,137002	-48,23116517	35,18098375	-17,92349714	43,1865727	0,147208277
-160,8809015	-238,6229944	-49,91833388	36,1926094	-18,93829724	44,86628301	0,153608646
-167,9886581	-249,4413921	-51,40785859	37,98810124	-19,54910126	46,13627516	0,160009015
-174,0505707	-259,1791447	-54,22458986	39,0641647	-20,78944776	48,37894434	0,166409385
-180,8837303	-268,5738792	-56,60416731	41,06147777	-21,28904456	50,09113197	0,172809739
-187,3155138	-278,6041481	-58,15269064	42,89684574	-22,1858401	52,76909094	0,179210108
-194,7762692	-289,0372872	-60,48469436	43,62476288	-22,60055972	53,93227418	0,185610478
-201,4827936	-298,896427	-62,49264754	45,45649414	-23,53224955	56,33298087	0,192010848
-207,7628433	-308,8392605	-64,30081435	46,53151285	-23,82445621	58,49802096	0,198411202
-214,3438972	-318,8421702	-66,54341991	48,7788471	-24,94021818	60,23968414	0,204811571
-220,9927696	-329,5662504	-68,73729576	50,51641647	-26,1900342	61,85555532	0,21121194
-227,987643	-338,8172551	-71,04513934	52,00332096	-26,4178078	63,05034792	0,21761231
-234,7785811	-348,5187733	-73,04956116	52,7572603	-27,70441995	66,1904714	0,224012679
-241,1712594	-357,725199	-75,20000846	54,38641363	-28,06256199	66,77463911	0,230413033
-247,4150076	-369,0641637	-77,13159334	56,11776044	-28,056142	68,86612279	0,236813403
-254,5008388	-378,7337408	-78,377533	57,53227969	-29,85273538	70,96976279	0,243213772
-261,48812	-388,6064924	-81,02429301	59,00332192	-30,4091836	73,10619501	0,249614141
-268,425756	-398,763338	-83,34858645	59,8178683	-30,85830022	74,80735087	0,256014511
-6,226255312	-11,08729056	-2,310951063	1,878754283	-1,209317653	1,752069067	0,006958045
-12,97500891	-22,37788605	-4,445573231	3,226689905	-1,262211896	3,719494542	0,013916233
-19,12294898	-32,59026801	-6,700768533	5,207999585	-2,696918479	5,57582469	0,020874421
-25,3352333	-43,58356305	-8,951774899	6,711654022	-3,114543162	8,005250562	0,027832609
-31,6861637	-54,06294936	-10,94604242	7,22443423	-4,447615123	10,07298453	0,034790796
-38,2068602	-65,0814141	-13,71711325	9,821712251	-4,502237393	12,15980915	0,041748984
-44,33112279	-75,57667311	-15,73702156	11,859221	-5,543431482	14,10994598	0,048707173
-50,56683275	-86,23160349	-18,34588647	13,60508495	-7,057067795	16,45625645	0,055665361
-58,28912876	-97,60966403	-21,04862025	14,78004233	-7,023374724	18,26444012	0,062623546
-64,64958126	-108,9387858	-22,86149268	16,7296465	-8,617754923	20,14223986	0,069581734
-70,75051967	-119,2672387	-24,42687875	18,28481129	-9,0873046	22,2861889	0,076539926
-77,53146522	-129,7111905	-27,31700973	20,180249	-10,16061605	24,99586326	0,083498111
-83,3560869	-141,0874367	-29,09838331	22,20167826	-11,07690042	26,47635589	0,090456295
-89,75114312	-151,767656	-31,51230427	22,84404039	-11,2120251	28,86202097	0,097414488
-95,94687043	-163,0946798	-34,20050956	25,55896709	-13,32080013	30,38935518	0,104372672
-102,3366329	-173,0733874	-35,58256333	26,54974902	-14,16528538	32,31117737	0,111330865
-109,0813286	-184,3128891	-38,21473407	27,84754676	-14,19708533	35,08353925	0,118289049
-115,5284425	-195,4540202	-40,47049272	29,49821	-16,09665821	36,84334231	0,125247234
-121,3650727	-206,7451133	-43,37458048	31,47963385	-15,89752267	38,45032862	0,132205426
-128,1812489	-217,2481225	-45,54815609	33,14140867	-16,57856978	41,18207241	0,139163611
-134,9319052	-228,2179924	-47,35873789	34,89213415	-18,4140527	42,64931377	0,146121803
-140,847831	-238,8800677	-49,42994245	36,69328179	-18,75409257	44,74405604	0,153079995
-147,181932	-249,4348447	-52,1276766	38,18405661	-19,80539997	46,78456203	0,160038172
-153,8008685	-260,1152599	-53,78164813	39,35066252	-20,11812927	48,7825741	0,166996364
-159,8248598	-271,2027871	-56,69542649	41,12302905	-21,52142799	50,97191384	0,173954557
-166,3813418	-282,0784164	-58,6636282	42,75347293	-21,86738989	52,40319612	0,180912734
-172,938125	-292,8263097	-61,18128645	44,46742206	-23,27144412	55,13518467	0,187870926
-179,2810337	-302,8743458	-63,06331947	46,45500663	-23,47493268	56,11169365	0,194829118
-185,5065521	-314,5416901	-65,82967495	48,10456714	-24,57495189	59,00561312	0,201787296
-192,2256396	-325,4595845	-67,99158352	49,55913218	-25,97569918	60,65081561	0,208745488
-198,8440043	-335,8039185	-70,77762188	50,94220723	-26,81538893	63,24235768	0,21570368
-204,9296908	-347,1782454	-72,4061524	52,83380448	-27,24208962	64,76066809	0,222661872
-211,2317797	-358,297042	-74,747	54,8133936	-28,81043235	67,45678509	0,229620049
-217,5002324	-368,5822882	-76,85867852	56,21218735	-28,64348604	68,93866601	0,236578241
-224,0925511	-379,8867276	-79,19155965	58,41959858	-29,2980029	70,88901152	0,243536433
-230,6453254	-390,5398734	-81,81232643	59,27895702	-30,43693754	73,35172252	0,25049461
-236,6766674	-401,1528205	-83,60887618	61,32532924	-31,92575071	75,16243636	0,257452802
-243,3289539	-412,0271837	-85,18968163	63,28178433	-32,28899878	77,14025367	0,264410995
-249,4071776	-423,7264907	-88,60057499	64,22814466	-32,43773114	79,16512216	0,271369187
-256,1252902	-434,8439422	-90,31248988	66,16593085	-33,6347306	81,69366685	0,278327379
-6,110167973	-11,96502118	-2,656638567	1,365211712	-0,733567142	2,02879257	0,007421923
-12,24838006	-22,85454388	-5,22636227	3,258054872	-1,543736648	4,36474326	0,014843989
-18,64848163	-35,07161084	-7,755146833	4,869284733	-2,304266497	6,397067986	0,022266056
-24,75857697	-46,9260195	-9,610530252	6,842719933	-3,635412286	8,747045281	0,029688121
-30,87872688	-58,64568577	-12,25470905	9,094253167	-4,666311696	10,73399639	0,037110187
-36,01994557	-69,94347943	-14,41209125	10,6732315	-5,649561806	13,39546399	0,044532254
-42,82694091	-81,91085765	-17,23991805	12,75604538	-6,423468521	15,50934582	0,051954321
-48,53342748	-93,57790135	-20,04015312	14,70559568	-7,487893519	17,91681274	0,059376385
-54,8496869	-106,1996914	-22,14945424	16,26436356	-8,600917288	19,91001887	0,066798453
-60,42606715	-117,2431264	-24,55889088	18,20272567	-9,584971007	22,1382421	0,074220516
-66,86237454	-128,8933023	-26,77059647	19,98848236	-9,969386284	24,29258437	0,081642587
-73,72887964	-140,9210813	-29,86570434	22,34562808	-11,3081511	26,97258779	0,089064651
-79,52017706	-152,3445584	-32,54177222	23,57521326	-12,36632926	28,58538301	0,096486715
-85,19909961	-164,2667625	-34,18456599	24,5762586	-13,44355215	30,70575957	0,103908786
-91,519658	-175,4666142	-37,07283791	26,99869326	-14,37010402	33,13329512	0,111330849
-96,93164903	-187,6920906	-39,42552045	28,92252017	-14,57049855	35,09601875	0,118752921
-103,8541563	-198,749954	-41,51223775	30,81240628	-15,86619709	36,97314572	0,126174984
-110,4917786	-210,9425477	-44,15286884	32,5611871	-16,44581981	39,43207363	0,133597048
-115,8971012	-222,3304328	-46,55455606	33,89325578	-17,16161518	41,64770355	0,141019112
-122,48259	-233,5594703	-48,64894017	35,8691769	-18,60926692	44,21158079	0,148441175
-128,2522239	-246,058632	-51,14392806	37,77394216	-19,18565874	46,43605963	0,155863254
-133,9981398	-257,2741377	-53,97126246	39,52133514	-19,34720818	48,37763374	0,163285318
-140,3772894	-269,8961916	-56,61302486	41,9527445	-21,41070054	50,73528618	0,170707381
-146,4883795	-280,5948112	-59,29945249	42,46638428	-22,06078719	52,54188737	0,178129445
-152,7714029	-293,3804889	-61,22125133	45,1255762	-23,25170961	55,02335342	0,185551508
-158,861603	-304,6962391	-62,97131115	47,03500341	-23,67665241	57,15266379	0,192973587
-164,9544222	-316,5065039	-65,87036169	48,20230087	-25,13660509	59,70636482	0,200395651
-172,0117158	-328,5142433	-68,61312578	50,37773731	-26,06833345	61,96904978	0,207817714
-176,9958288	-340,2884016	-71,53219075	51,96485781	-26,61379332	63,673906	0,215239778
-182,8937257	-351,3184695	-74,03055057	53,42530657	-27,78065041	65,3899181	0,222661842
-189,807353	-363,7533956	-76,23885129	55,61758904	-28,93981447	68,29320754	0,230083905
-195,9944244	-375,4545211	-79,8231309	57,96245512	-30,38744706	70,88570413	0,237505984
-201,34798	-386,3032248	-80,81187581	59,02755488	-31,04599469	73,06885247	0,244928048
-208,205506	-398,4183011	-82,97431018	61,1820116	-31,66642246	75,09960566	0,252350111
-214,3741086	-410,0034245	-85,8265007	62,35922437	-32,12426817	77,43048237	0,259772174
-219,6130941	-422,172671	-88,43390217	64,22250504	-33,0815085	78,95553759	0,267194254
-226,229339	-433,6428203	-90,29569282	65,90372909	-34,06105392	81,04319881	0,274616317
-231,6687298	-445,1836687	-93,37594492	67,62782043	-34,81724037	83,84973259	0,28203838
-238,6701325	-456,9509905	-95,88263318	69,59408121	-36,17509412	85,83610637	0,289460444
-244,5395319	-468,0985862	-97,80591287	71,40215296	-36,89631613	87,67517629	0,296882508
-5,730697049	-12,78625112	-2,63757397	1,775213515	-1,022929153	2,618367871	0,008205963
-11,43830207	-25,18608415	-5,502517587	3,283102044	-1,844158894	5,225717641	0,016412046
-17,28300098	-37,40703521	-7,616510741	5,614240391	-3,068822259	7,201462046	0,02461813
-23,19616918	-49,93300363	-10,7276033	7,450775818	-3,641055676	9,578181898	0,032824211
-29,16042041	-63,52852791	-12,67341335	9,375071158	-5,555726717	11,89316542	0,041030296
-35,0993737	-75,53833438	-16,05913683	11,47390234	-5,175429705	13,97024536	0,049236378
-40,54218879	-88,20539005	-18,68626204	13,92894858	-7,103381054	16,5964556	0,057442463
-46,66349243	-100,5395328	-21,33809856	15,44560758	-8,443220951	19,26032803	0,065648544
-52,19477112	-112,9192719	-23,63090961	17,52645738	-9,413741275	20,92670495	0,07385463
-57,77617349	-125,5108078	-25,93643537	19,86737846	-10,02629404	24,03475726	0,082060715
-64,7670478	-137,8324938	-28,90679961	21,48109907	-10,55458815	26,5111443	0,090266792
-69,1556581	-150,6433385	-31,40331129	23,21653081	-12,34625357	28,40838704	0,098472878
-75,82947418	-163,2566662	-33,87276631	25,48427334	-12,86776623	30,76821877	0,106678963
-80,95934329	-175,6015632	-36,99954786	27,81793613	-14,30722925	33,66125668	0,114885048
-86,69248194	-188,3503387	-39,25996184	28,78171343	-14,68152653	35,71532128	0,123091125
-93,57190652	-201,5344219	-42,27740539	31,19335862	-16,21307835	38,0749001	0,131297211
-98,80834292	-213,5961378	-44,13379841	32,53897038	-17,30081801	40,23555885	0,139503296
-103,4661236	-226,78419	-47,42113344	34,31691545	-17,25489968	42,37082528	0,147709381
-110,5780656	-238,3772809	-50,34443957	36,44889948	-18,92397514	44,86918084	0,155915466
-116,1472084	-252,0772747	-52,75662281	38,59236979	-19,56294565	47,54503493	0,164121552
-122,0178506	-264,0954743	-55,6896374	39,85853755	-20,68760945	49,4448034	0,172327621
-127,5038594	-276,4354585	-58,60783679	41,91731482	-21,95188021	52,12697347	0,180533707
-133,3822449	-289,0488701	-60,5876393	44,39099578	-22,55057053	54,24854638	0,188739792
-139,9153768	-300,9392176	-63,26841014	46,55346262	-24,06844023	56,40546552	0,196945877
-145,5524577	-314,149423	-65,75973258	48,54947966	-24,8371897	59,82142108	0,205151962
-151,0931458	-326,9518629	-68,9271093	50,35783144	-26,57770525	61,92356549	0,213358047
-157,0504831	-339,0958018	-71,55268445	52,07145797	-27,46205517	63,91469445	0,221564133
-161,9533024	-352,2941256	-74,08160281	54,25230028	-27,76355892	66,76115028	0,229770203
-168,5073308	-364,2440138	-76,90251976	56,87432017	-29,15884569	68,75636908	0,237976288
-174,3236557	-376,9144392	-78,24041291	58,6235475	-30,1797666	71,26327869	0,246182373
-180,5885703	-389,7078423	-81,69681098	59,8375363	-30,90123892	73,61808676	0,254388458
-186,5699208	-402,3553396	-84,69718839	62,28737523	-32,96337672	75,94320363	0,262594543
-191,6458755	-415,122253	-86,95743097	63,50177951	-33,16574601	78,2113573	0,270800629
-197,8108705	-427,9312566	-89,31352606	65,77471644	-34,42028062	80,57276905	0,279006714
-203,3287808	-439,9859195	-92,14746159	67,63297168	-34,87494039	82,6918541	0,287212799
-209,6660291	-452,12974	-94,7028957	69,7817926	-36,03166758	85,7313406	0,295418884
-214,8737395	-465,2215349	-97,4959791	71,01618916	-37,58300928	87,58139567	0,303624969
-221,6436428	-476,9789948	-100,8355059	73,59467628	-38,07976173	90,04153289	0,311831055
-226,2694356	-490,4164692	-103,2120076	75,36517176	-39,12545763	92,04821639	0,32003714
-232,3389362	-501,9167007	-105,2108932	77,35247289	-39,86252442	94,80707441	0,328243195
-5,484535601	-13,60583458	-2,895582662	1,707855889	-1,300065027	3,065787499	0,00997348
-11,45558846	-26,68953622	-5,560503	4,001528533	-2,634695635	4,683484589	0,019947084
-16,71019444	-39,58162669	-8,282308668	5,666504099	-3,2659479	7,866751614	0,029920689
-22,00414212	-53,01497511	-11,66325682	8,021878485	-4,142623781	9,634747988	0,039894291
-27,19187516	-67,07838287	-14,06261162	10,00885243	-5,271846916	12,87683209	0,049867897
-33,50448459	-79,91394822	-17,10856263	12,29732744	-6,246113709	15,76725875	0,059841499
-38,20802229	-93,92872978	-20,30044846	14,55009849	-7,888316103	17,80703964	0,069815102
-43,21284954	-107,4993702	-22,46887765	16,85915146	-8,938237435	19,89428004	0,079788712
-49,88534654	-120,0283297	-25,73045502	18,25426258	-9,953667811	23,44381867	0,089762314
-55,06934206	-134,2324889	-28,43623189	20,80413565	-10,58052915	25,00653581	0,099735916
-60,98927269	-147,7386709	-31,55664509	23,15337849	-11,77778122	27,67692766	0,109709518
-66,88582413	-160,3693856	-34,12334248	25,1793879	-12,8338619	30,60576235	0,119683121
-71,28698869	-173,2227267	-36,58221396	26,34960322	-13,6789709	33,1211926	0,129656723
-77,0837986	-186,6442088	-39,00958154	29,23881615	-14,87841759	35,49974822	0,139630325
-83,03146469	-200,9617663	-42,78723649	30,9917377	-16,25812598	38,15351006	0,149603943
-88,33518174	-213,7846162	-45,09316924	33,60762461	-17,21969325	40,75604302	0,159577545
-93,97946935	-226,877431	-47,85639988	35,51852225	-17,57189041	43,08020096	0,169551147
-99,93667478	-240,1796059	-50,49903649	37,13857644	-18,92856701	45,77084035	0,17952475
-105,9603111	-253,3353429	-53,24894528	39,42634605	-20,6738861	48,08447173	0,189498352
-110,4856258	-266,6887309	-56,90783702	41,58143232	-22,25227162	50,569404	0,199471954
-116,1551965	-280,3081229	-59,32278335	42,60508173	-22,8137064	53,11028013	0,209445557
-121,7188512	-294,4735398	-61,73700065	45,32554631	-23,70806515	55,85561088	0,219419159
-127,3371297	-307,3203814	-64,80431977	47,47257355	-25,53846889	58,00983101	0,229392761
-133,2025591	-321,1825964	-67,32925381	49,27882989	-25,45616893	60,65712826	0,239366379
-138,2698716	-333,6249579	-70,21978448	50,96596896	-26,49495749	63,39827729	0,249339981
-143,5527871	-346,8081174	-72,6487946	54,11782314	-28,07858443	66,10425421	0,259313568
-149,5069356	-361,4885747	-77,2224503	55,6760226	-29,29235167	68,44394682	0,26928717
-154,4979151	-373,8520642	-79,24272871	58,37492305	-29,96949529	71,0527343	0,279260773
-160,2760339	-387,6293162	-82,07104398	59,69490515	-31,05644175	73,36948134	0,289234406
-165,7391569	-401,0392743	-85,27898876	62,43796537	-32,43873719	75,5931843	0,299208008
-171,7300675	-414,5464034	-87,78719253	64,4201366	-33,66930731	78,45391312	0,30918161
-177,0194835	-427,150892	-89,92883828	66,4396738	-34,46252132	80,99553019	0,319155212
-182,129386	-440,8231896	-93,2346484	67,94714784	-34,97758642	84,24535878	0,329128815
-188,075375	-454,3623376	-95,74323682	70,31991694	-37,22509764	86,64003634	0,339102417
-193,2637872	-467,5359468	-98,33173943	72,28732022	-37,18767396	88,99646779	0,349076019
-198,1477441	-480,6884865	-101,8355087	74,18489355	-39,51889444	91,78517437	0,359049622
-204,0875938	-494,7137512	-104,7034586	76,43625408	-40,24683832	93,92115426	0,369023224
-209,5258052	-508,0497825	-107,8489116	78,09222092	-40,82968022	96,22959821	0,378996826
-214,5834496	-520,8899407	-110,3087244	80,67768876	-41,72108685	99,26974439	0,388970428
-220,5241102	-533,9364239	-113,2886569	82,73366423	-43,49555412	101,2663216	0,398944031
-5,092059693	-13,51163975	-3,089283628	1,920881069	-1,233728089	2,430729138	0,010365384
-9,77731352	-27,94459177	-6,10366488	4,651658553	-2,625426521	5,602239155	0,020730894
-16,01509134	-42,32486525	-9,292854357	6,271711399	-4,049747991	7,912122816	0,031096401
-21,1689829	-56,63291343	-12,45160125	8,767190027	-4,274413623	10,45567275	0,04146191
-25,45040852	-70,08633346	-15,19371139	11,25304966	-6,014664611	13,25116722	0,051827419
-31,23329762	-83,31445471	-18,06774469	13,35696391	-7,003453967	16,00952608	0,062192928
-36,64032629	-97,85757985	-21,40041795	14,65144751	-7,439281146	18,45675156	0,072558441
-41,69641802	-111,5164068	-23,9732012	17,43724199	-9,231967785	21,38392451	0,08292395
-47,18297231	-125,4934562	-27,16013261	19,77987694	-10,53057134	24,53647143	0,093289452
-52,42500846	-140,2960221	-30,21332509	21,94170099	-11,43678207	27,81885272	0,103654961
-57,69062486	-153,0320198	-32,81269896	23,87380893	-12,7748133	29,55547206	0,11402047
-62,98172639	-166,7116999	-35,33388721	26,54865572	-14,45323842	32,67868009	0,124385979
-68,3511828	-181,3903498	-38,85959204	28,71847308	-14,93897789	35,80032443	0,134751495
-73,27220912	-194,9771288	-41,94391823	31,44168827	-16,3635947	37,8736658	0,145117004
-78,68571057	-209,5474479	-45,18070749	33,24432206	-17,56692843	40,45129229	0,155482513
-83,20793507	-223,0229647	-48,14883651	35,66686412	-18,43637011	43,36449032	0,165848022
-88,86490931	-236,4373629	-51,00198025	37,58621409	-19,8048374	46,06942324	0,176213531
-93,8204504	-250,6751556	-54,41356173	39,2030511	-21,23565087	48,41226585	0,186579041
-99,46153646	-265,3355165	-57,75654458	41,54071102	-22,63687839	51,44759452	0,19694455
-104,6732498	-279,40014	-60,09210194	44,00853587	-23,15152329	53,90454498	0,207310059
-109,4337495	-292,974509	-63,50247611	46,3340446	-24,27258855	56,43257336	0,217675568
-114,5919438	-307,028734	-66,12889231	48,90334547	-25,64732652	59,56628288	0,228041077
-120,3296389	-320,9194374	-69,5721091	50,62026789	-26,85562738	62,54678313	0,238406586
-124,9775599	-334,4018725	-72,73316513	52,90633778	-28,08856548	65,14635128	0,248772095
-130,6382028	-348,7236269	-75,79814577	55,43147395	-29,26766441	67,64216505	0,259137604
-135,9081808	-362,1676651	-78,21719868	57,35715423	-30,46900853	70,59464734	0,269503113
-140,4983833	-376,7207575	-80,64015792	59,33618776	-31,05933515	73,43284301	0,279868622
-145,9617004	-390,7046076	-84,26992775	61,78728998	-32,32449149	75,70897	0,290234131
-151,4151976	-404,3304902	-87,17996204	63,95650154	-34,03345445	78,34879067	0,30059964
-156,8252363	-418,4117478	-90,31419382	66,6530333	-34,81076566	81,42044063	0,310965149
-162,388667	-432,5878141	-93,29597676	68,70147995	-36,44439526	83,87258881	0,321330658
-167,4719051	-447,0251576	-95,55628933	71,02921373	-37,66168412	87,2391405	0,331696167
-172,0220582	-460,811118	-99,67639898	72,88877867	-38,62138872	88,83056834	0,342061676
-178,6075635	-474,1529227	-102,4694276	76,00959116	-39,67440327	91,46669747	0,352427185
-183,3523139	-488,1308391	-105,6628559	77,51638226	-41,11552138	94,3239964	0,362792694
-188,4267487	-502,7910872	-108,1864006	79,36776247	-42,59220552	97,45272418	0,373158203
-193,5402982	-516,1841122	-111,360125	81,43925149	-42,97271163	100,0890687	0,383523712
-199,452831	-529,9920111	-114,5773657	84,15367599	-44,58062713	102,731361	0,393889221
-203,8706909	-544,5442588	-117,2130124	86,18942497	-45,58450718	105,8504264	0,40425473
-209,0322719	-558,433997	-120,8405679	88,0702658	-46,55575339	108,172831	0,414620239
-5,272903641	-13,84705232	-3,156173694	2,195166955	-1,236265368	3,055041	0,01044373
-9,975202963	-29,15264756	-6,325956572	4,148017957	-2,5232994	6,319681666	0,020887585
-15,25321165	-42,64567991	-9,040698498	7,322147242	-3,671059701	9,027804817	0,03133144
-19,19595958	-56,72624784	-12,60350335	10,12688259	-4,869383731	11,32168478	0,041775295
-24,578462	-71,96902208	-15,97981961	12,06379281	-6,531214684	15,14834158	0,052219151
-29,7403313	-85,65188834	-19,66218967	14,05001535	-7,469948006	17,58234931	0,062663006
-34,91986177	-100,2875594	-22,90597661	17,00316927	-8,645916639	20,19503872	0,073106857
-39,5012987	-114,1098079	-25,37843288	18,98756068	-10,00099341	22,61194526	0,083550713
-43,88503466	-128,5578409	-29,03122937	20,46444201	-11,92697781	26,45978711	0,093994568
-49,32316161	-143,2581977	-32,06793188	23,55545606	-12,25250366	28,69428208	0,104438423
-54,23770863	-156,7270499	-35,48743535	25,99473185	-14,28843673	31,56685076	0,114882278
-59,7267644	-171,0024479	-38,31568782	28,52561866	-14,50289431	34,49064605	0,125326134
-64,18764796	-185,6978136	-41,4977039	30,63046864	-16,68633853	37,43324813	0,135769989
-68,91488168	-199,5619199	-44,16194547	33,46220567	-17,79641668	41,006141	0,146213837
-74,61657767	-214,4888219	-47,33449783	34,94187758	-18,60121565	43,57661208	0,1566577
-78,6749462	-228,7179679	-50,79907548	38,63611185	-20,72860982	45,94546863	0,167101547
-83,14616253	-242,9570508	-53,98951516	40,60698588	-21,35277803	49,40675426	0,17754541
-89,50477818	-256,8571443	-57,98132169	42,40464	-22,52269606	51,59665152	0,187989258
-94,62592034	-271,270929	-60,31860808	44,95357977	-23,85797051	54,21825392	0,198433121
-98,86585087	-284,6811291	-64,29762912	46,90555238	-25,56904241	57,30678442	0,208876968
-103,5150323	-299,6468337	-67,72757247	49,24574547	-26,41842264	60,12683273	0,219320831
-108,7530843	-313,6916967	-69,24791256	51,96091637	-28,18922517	63,17003772	0,229764679
-113,7221498	-327,955104	-73,44883811	54,64179133	-29,00477968	66,0631177	0,240208542
-118,6060856	-342,2940669	-76,99276309	56,98137122	-30,56991697	69,25156197	0,25065239
-123,9252354	-356,6251685	-79,9548677	59,76651832	-31,57464622	71,5858054	0,261096252
-129,0712247	-370,5223462	-83,13166977	61,26195228	-33,19417577	75,05956333	0,2715401
-132,8775844	-385,6379909	-87,08311871	63,658798	-34,02713877	77,47288376	0,281983948
-138,2734296	-398,920053	-89,80452717	65,13523382	-35,61146522	80,63432734	0,292427826
-143,7366254	-413,5218814	-92,56452711	68,34996932	-37,00384489	83,97487036	0,302871674
-147,8816711	-428,4359775	-95,9366938	70,87069445	-38,74644132	86,24871325	0,313315521
-153,6593163	-441,9080818	-99,73301011	73,19317957	-39,06953118	89,25079945	0,323759369
-158,1874158	-456,1503116	-102,5188776	75,31250609	-39,88876112	91,70325906	0,334203247
-162,8257412	-470,2332599	-105,5969732	77,44789446	-41,96205583	94,90262347	0,344647095
-168,3245968	-485,2501056	-108,7138095	80,11710903	-42,52555378	97,41661571	0,355090942
-173,0936507	-498,792621	-112,5318418	83,39726555	-44,36285081	100,5072306	0,36553479
-177,9021944	-513,5447836	-115,0491634	84,65600069	-45,84945544	103,1918763	0,375978638
-182,1672312	-528,4205476	-117,7990077	87,3446951	-46,80003071	106,3462223	0,386422516
-187,6350492	-542,4462632	-122,0964734	89,29680908	-48,23852659	108,8775869	0,396866364
-192,8792855	-556,1134332	-124,5795004	92,47506711	-49,11593494	112,3629035	0,407310211
-197,7600681	-570,0771256	-127,4592158	94,70258469	-50,9286316	115,0273654	0,417754059
-4,750846522	-14,67973715	-3,250456625	2,565758067	-1,3187491	2,587923319	0,010408177
-8,8443658	-28,56570972	-6,561432152	5,001925567	-2,627327151	5,389306616	0,020816479
-14,05687469	-43,02121576	-10,32055844	8,048725842	-4,048186001	8,58900835	0,031224781
-18,8877975	-56,39154013	-13,60296779	10,24081404	-5,356439252	11,82972104	0,041633083
-23,17661528	-71,63229248	-17,32527348	12,54550224	-6,970804729	15,19421169	0,052041386
-27,94695309	-85,1113823	-20,34947173	15,10422518	-8,706735407	18,37273209	0,062449688
-32,28663023	-100,0635121	-23,88572645	18,10733274	-9,431308887	20,85137957	0,072857986
-36,88040439	-113,8335502	-27,30730563	20,24905706	-11,24763046	23,68580517	0,083266289
-41,48774858	-128,8366809	-29,95051307	22,67885226	-11,88692134	27,18122938	0,093674591
-46,29494022	-142,1055898	-33,88575835	25,29373979	-13,7518061	29,79452126	0,104082893
-50,95238031	-157,6728615	-37,00721108	27,56819675	-14,70393489	33,35156656	0,114491196
-55,15726028	-171,0470873	-40,48132689	29,76467639	-15,76493572	36,06841434	0,124899498
-60,88812131	-185,2758179	-44,35526777	32,75106349	-17,85585977	39,67180322	0,1353078
-65,25426283	-199,9764218	-48,04780169	34,55979149	-19,31259762	42,32986049	0,145716095
-70,38109201	-214,2911501	-51,27167503	37,39594842	-20,07362714	45,61788353	0,156124405
-74,11285467	-227,9997281	-54,05416524	40,52220795	-21,71781407	48,29438734	0,1665327
-79,08127747	-242,8425272	-57,64183857	42,41451817	-23,18060333	52,28464757	0,17694101
-83,84654848	-256,7510295	-60,65283264	45,26353957	-24,50799396	54,74365751	0,187349304
-88,99940461	-271,997318	-64,4384886	47,6020008	-26,18261044	57,65555791	0,197757614
-92,98115334	-286,000629	-68,1547487	50,2848467	-26,91710384	60,32562541	0,208165909
-97,7894828	-299,5470731	-71,03972039	52,84566349	-28,81301	63,95209584	0,218574219
-102,8273384	-313,4010967	-74,07042992	55,02950662	-29,62456231	66,4866144	0,228982513
-107,4101489	-328,6389097	-77,74911197	56,96719381	-31,55093311	69,50046236	0,239390808
-111,9232042	-342,0825797	-81,29250127	60,58413955	-32,23148152	72,70219297	0,249799118
-116,3953362	-356,4109029	-84,7596992	62,53751947	-34,00382309	75,75665414	0,260207428
-121,5400188	-371,0555514	-87,54945761	65,3435982	-36,56521964	78,81146996	0,270615723
-125,6758727	-385,1201852	-91,05849719	68,09405793	-36,9014078	82,65484116	0,281024017
-130,0473108	-398,6036231	-94,91615767	69,88093614	-37,75783086	85,33799931	0,291432312
-135,0490072	-414,1317143	-98,62339887	73,21369091	-39,67806627	88,62695487	0,301840637
-139,8144501	-427,7329418	-101,8554621	75,54172278	-41,15921977	90,24579614	0,312248932
-144,1138908	-442,0923115	-104,8009083	77,83321369	-42,13644084	94,131312	0,322657227
-148,4855799	-456,3154011	-108,6874264	80,17315758	-43,14334812	97,21558465	0,333065521
-153,6828038	-470,6942783	-111,8234406	83,23318625	-44,76192343	100,1943055	0,343473846
-158,342177	-484,8565429	-115,1147692	85,47516347	-46,34760245	103,9280642	0,353882141
-163,3356852	-499,3075205	-118,6884262	88,01499871	-47,57042363	106,2050865	0,364290436
-167,8266832	-514,0786904	-122,0604607	91,28507344	-48,933666	109,1416	0,37469873
-171,9214019	-527,9514644	-125,304734	93,04157186	-50,54393398	112,5784887	0,385107025
-176,8270429	-541,9267015	-128,8034599	95,76989263	-51,70485138	115,0677873	0,39551535
-181,1701207	-556,1815444	-132,4665799	97,84716562	-53,21373614	119,1187546	0,405923645
-185,8557449	-570,3235167	-135,1190907	101,0089356	-54,32653946	121,9410126	0,41633194
-4,230212607	-13,14816342	-3,894442331	2,623469011	-1,237783852	4,023589903	0,010235792
-8,455246797	-28,44295838	-6,777009568	4,963631616	-3,415588819	6,601159478	0,020471706
-12,55143255	-41,55138304	-10,83311514	7,965111949	-4,562026219	9,681066517	0,030707623
-17,24739713	-55,67352661	-14,39137158	10,0237736	-6,259202238	13,24817529	0,040943539
-21,66316687	-69,66512706	-17,39757082	13,72778228	-7,248620212	16,06272901	0,051179451
-26,19092164	-83,82620103	-21,3325689	15,52506836	-9,540910378	19,21128618	0,061415367
-30,97585406	-97,5574541	-25,13689781	18,69817668	-10,23699657	22,08881011	0,071651283
-35,07890813	-111,2034031	-28,85718986	21,57795726	-11,27936009	25,35161532	0,081887199
-39,14904502	-125,2232872	-32,31889735	24,08300306	-12,95480711	28,81419485	0,092123116
-44,01775563	-139,869099	-35,56674743	26,70156538	-14,06793051	32,26332765	0,102359024
-47,8242433	-152,9150855	-38,98004664	28,92267485	-16,02655775	35,57779615	0,11259494
-52,23815459	-167,0767025	-42,83217677	31,86467773	-17,66725993	38,20573034	0,122830856
-56,67918415	-180,428012	-46,59340027	34,86865833	-19,58040865	41,47296715	0,133066772
-60,97092485	-195,417019	-49,87250479	36,92922886	-19,46294336	44,53111374	0,143302689
-65,43132637	-209,2099834	-53,32504371	39,42000917	-21,74501161	47,60584274	0,153538605
-69,81013603	-223,503091	-57,28060228	42,26610444	-22,9286959	51,3514218	0,163774521
-74,16810974	-236,8152869	-60,19478738	45,46995253	-24,57193065	54,34641872	0,174010437
-78,20042928	-250,3965776	-64,40192744	47,72944696	-26,35325603	58,12492662	0,184246353
-82,92217974	-264,8459989	-67,52814898	50,56160085	-27,78591261	60,70574945	0,194482269
-88,18292505	-278,790533	-71,07424773	52,5257955	-30,01873128	64,36833231	0,20471817
-91,78682283	-292,6419045	-74,96601936	55,52511085	-30,94066452	67,08347961	0,214954086
-95,90930907	-306,5250899	-78,58653436	58,20787659	-32,19219619	70,6256784	0,225190002
-100,0030542	-320,0385889	-81,82045863	60,66544417	-33,7321546	74,1029354	0,235425919
-104,2176189	-334,3237654	-86,33330555	64,18152484	-34,69967182	76,80737207	0,245661835
-109,3977611	-348,4297018	-89,25713595	66,79132789	-36,2515668	80,15242449	0,255897751
-113,1610387	-361,9666984	-92,81543669	68,5303923	-38,04705115	82,35167239	0,266133667
-117,7078212	-376,6009761	-96,28182358	71,82718556	-39,74243205	86,31584762	0,276369568
-122,2276139	-389,8401937	-100,2928609	74,05625354	-40,50655928	89,75525459	0,286605499
-126,5081937	-404,0540692	-104,048585	76,99487044	-42,26661828	92,92674553	0,2968414
-130,8894523	-417,1585102	-108,051791	79,72632144	-43,57715385	96,67618683	0,307077332
-135,1927973	-432,0706067	-110,5016746	82,96917089	-45,02946706	99,41388177	0,317313232
-139,5212202	-445,6234224	-113,8848055	85,15468558	-46,64987133	102,4964209	0,327549164
-144,2039789	-459,6614671	-117,9915744	87,45013593	-47,81212338	105,8838604	0,337785065
-148,6981245	-474,0139033	-120,5681483	90,6310024	-49,4405313	108,4479262	0,348020996
-152,3528019	-487,2554999	-125,2023397	93,30372076	-50,96085602	111,9413733	0,358256897
-157,1328729	-502,2780214	-129,0091138	95,70099482	-52,80866807	115,4839755	0,368492828
-160,920108	-516,1097805	-132,16948	99,09878162	-53,87623846	118,4301519	0,378728729
-166,1062099	-529,81607	-135,6517027	100,9076002	-55,02394584	120,8723616	0,388964661
-170,3526626	-542,8256667	-139,0194621	103,4617005	-56,94718288	125,1728244	0,399200562
-174,0057053	-556,8693187	-142,7878606	106,4726479	-58,11854072	127,6394543	0,409436493
-3,577037955	-13,73587333	-4,026209533	2,339800441	-1,303574893	2,919030736	0,009634978
-8,507730928	-26,65407921	-8,051021943	5,451827308	-1,881644167	6,877169812	0,019270077
-12,1454956	-40,1480576	-11,4787788	8,204954138	-4,834458092	10,00543949	0,028905176
-15,81879103	-53,09970671	-15,50980539	11,67462612	-6,180483316	13,18025996	0,038540276
-19,89452707	-65,7374809	-18,53230017	14,24076811	-7,787211167	16,26218059	0,048175373
-24,88894961	-80,08153758	-22,58099191	17,00420239	-9,702763886	19,96293109	0,057810471
-27,9395089	-92,38223474	-26,9543679	19,91253164	-10,62551147	22,77560356	0,067445572
-32,34914741	-106,5277286	-29,93064642	22,70373086	-12,10278688	27,03431189	0,077080666
-36,57484044	-119,888965	-34,14157587	25,19697004	-13,87215659	30,24657136	0,086715767
-40,80709131	-132,7403028	-37,09877576	27,48532675	-15,28753993	33,17705469	0,096350868
-45,1405676	-146,0007937	-41,31328769	30,19041075	-16,83493369	36,93096014	0,105985962
-48,83977262	-159,4474776	-45,00838698	33,59392272	-18,43246535	41,39826037	0,115621063
-53,03640188	-173,3581935	-49,12376143	36,96470327	-20,15377913	43,80642809	0,125256165
-56,20540735	-186,3804391	-52,41981289	39,46998861	-21,63366737	47,23180707	0,134891266
-61,02464963	-199,738163	-56,33854327	42,34466099	-23,23046294	51,02213676	0,144526352
-65,22540291	-212,9085225	-60,04271666	45,40576979	-24,18867422	53,95484513	0,154161453
-69,24206761	-226,2989574	-63,98902573	47,40176048	-25,97104163	57,18598239	0,163796555
-73,52564987	-239,1691949	-67,40716267	50,14786267	-27,37360012	60,57177499	0,173431656
-76,65322267	-252,2584723	-72,24995205	53,55732022	-29,26311567	64,02231799	0,183066757
-81,23117632	-265,9984127	-75,09022097	55,71527978	-31,30620505	67,65065869	0,192701859
-85,50187881	-279,010528	-78,53692212	59,54074042	-32,05310147	70,74322054	0,202336945
-89,2055339	-292,2339974	-82,73055323	61,87809725	-33,37734904	74,41370287	0,211972046
-93,68547303	-305,7495855	-86,21729674	64,13917624	-34,72233006	77,32614313	0,221607147
-97,78100554	-319,1881977	-90,38795576	67,02978997	-37,29354092	81,01961728	0,231242249
-102,0153502	-332,5788108	-93,8748949	70,14343665	-38,0747919	83,90900705	0,24087735
-106,1088632	-346,0927993	-97,89876469	73,00908301	-39,65068514	87,7560635	0,250512451
-109,3999783	-359,0750945	-101,0474269	75,96785455	-41,21742168	90,40565103	0,260147552
-113,7671267	-372,2181526	-105,0425515	78,47455728	-42,79978741	94,02309526	0,269782654
-118,0798809	-385,6355744	-108,4809931	80,79596713	-43,60331884	97,36857298	0,279417725
-121,5831772	-398,7886294	-112,7375826	83,98443248	-46,22290712	101,5455219	0,289052826
-126,2477283	-412,1445945	-116,5011935	86,20913947	-47,27145787	103,9175563	0,298687927
-130,2267094	-425,2203751	-120,127432	89,75129785	-48,71399036	107,2011246	0,308323029
-134,9015463	-438,9739103	-123,485208	92,54822419	-51,0927033	111,0953611	0,31795813
-138,307049	-452,0891258	-128,5941618	95,19684056	-51,76938792	113,9399482	0,327593231
-143,0567622	-465,2577229	-132,1003425	97,61764426	-52,93770131	117,35915	0,337228333
-146,9679164	-478,770888	-134,8214596	101,1902373	-55,07922908	121,2575712	0,346863434
-150,3584607	-491,835247	-138,3582048	103,8882045	-56,60796597	124,5558482	0,356498535
-154,6418474	-505,8542818	-142,8544363	106,0881129	-58,5453061	128,2921512	0,366133636
-159,1454143	-518,3635747	-146,0631026	108,6673451	-59,45305576	131,3176143	0,375768738
-163,0512487	-531,657947	-149,5330925	112,2891187	-60,72196924	135,0526977	0,385403839
-3,692199394	-12,43691331	-3,877596049	3,142857748	-2,007467546	3,809662151	0,007693833
-7,487641668	-24,99750968	-8,049249448	5,869916832	-3,605337021	7,629731239	0,015387785
-11,95031988	-37,4624432	-12,0013531	8,87583785	-4,905678147	10,62997758	0,023081738
-15,55489389	-50,34697644	-15,8679928	11,96005955	-6,225219427	13,37868264	0,030775688
-19,53720862	-61,79769096	-19,44107853	14,49144126	-7,429203713	17,41306259	0,038469643
-22,72112402	-74,39638196	-23,7268447	18,11904122	-9,190680573	21,08046752	0,046163593
-27,08421552	-87,43976906	-26,89391375	20,62263524	-10,98230616	24,76426814	0,053857544
-30,01371777	-100,0138615	-31,67531062	23,15937067	-12,8151297	28,06086938	0,061551498
-34,39748606	-112,0661182	-35,75223362	26,18416618	-14,06143694	31,9405511	0,069245445
-38,21565524	-124,1275049	-39,25293947	29,81630682	-15,45791526	35,36801657	0,0769394
-40,97826858	-136,5107979	-43,30628451	31,98642321	-17,46654952	39,49539252	0,084633354
-44,62997456	-149,0524888	-47,17075838	34,77050554	-18,69619974	41,88862017	0,092327301
-49,46241866	-161,4070459	-52,01532472	38,47912948	-20,24683951	45,86908145	0,100021255
-52,9696239	-173,4963278	-55,27537457	41,11362949	-21,43962973	49,26667906	0,10771521
-56,04804193	-187,1510359	-59,81260716	44,7057309	-22,92358099	53,36888695	0,115409157
-60,71204772	-198,8223954	-63,04625354	46,76421863	-25,6922831	56,64047565	0,123103111
-63,69972466	-211,4435713	-66,78663713	50,0118642	-26,21566805	60,26330745	0,130797058
-67,79841988	-224,1248733	-70,58513918	52,70905266	-28,39446532	63,46817527	0,138491013
-71,85014356	-236,0455809	-74,67982076	55,79672906	-30,19263854	67,35704019	0,146184967
-75,77664651	-248,7366357	-78,71896922	58,01346149	-31,50882468	71,1006228	0,153878922
-78,83879025	-260,7488871	-82,56085869	61,5897607	-33,02816176	73,84822736	0,161572876
-82,96720245	-273,9722627	-86,79831003	64,69920885	-34,31485527	77,30244274	0,16926683
-87,22297201	-286,3433615	-90,7363909	67,35716827	-36,06559048	81,1731766	0,17696077
-90,64452653	-298,3290811	-94,30801683	70,16120463	-38,03046211	84,43418067	0,184654724
-94,87454915	-311,2309224	-98,22895902	73,22563227	-39,24178063	88,63817053	0,192348679
-98,29560469	-323,3124947	-102,7220349	75,40956178	-41,35547128	91,63630181	0,200042633
-101,5913065	-335,9334321	-107,1335433	79,51109105	-41,69157124	94,87259602	0,207736588
-105,7260329	-347,8425385	-111,2533763	82,12296594	-44,04009792	98,81794773	0,215430542
-109,9633875	-360,5116711	-114,9609823	85,12502262	-45,13338565	102,0408958	0,223124481
-113,3560141	-373,2454689	-118,6862771	88,09034119	-46,70804813	105,3304401	0,230818436
-117,5068515	-385,7637941	-122,1212084	90,88947163	-48,73817801	109,5136663	0,23851239
-120,3327955	-398,1182194	-126,4962769	94,21654489	-50,6102618	112,703452	0,246206345
-125,4579524	-409,5695488	-130,1976302	96,25184535	-52,17655226	116,5634753	0,253900299
-128,8412344	-422,8666275	-133,9819969	99,5481803	-52,9179228	120,3706429	0,261594238
-132,1200252	-435,3572308	-138,5446108	102,8848498	-54,8089696	123,4705844	0,269288208
-136,4631062	-447,7922052	-142,3003769	105,4266782	-55,95736291	126,7913074	0,276982147
-139,9505945	-459,6255166	-146,2093364	108,5868337	-58,06111559	130,6597793	0,284676117
-143,5090605	-473,2060468	-150,1722636	110,7187831	-60,4918138	134,3819072	0,292370056
-147,0793133	-484,6411971	-153,9890896	114,340582	-61,40796993	137,7468553	0,300063995
-151,6311791	-497,7229015	-157,5017479	117,5279141	-62,31050457	141,1134053	0,307757965
-3,552116854	-11,62994373	-4,310080437	2,265890028	-1,517063901	3,669625733	0,007140954
-7,150814751	-22,8291308	-8,018432976	6,026329994	-2,521836805	7,031454121	0,01428205
-10,517401	-34,93130445	-12,27455936	8,722743708	-4,648752195	11,0359983	0,021423145
-13,83952451	-45,98564175	-16,45832657	11,8559298	-6,992366443	14,76310745	0,028564241
-17,67986635	-57,69572631	-20,31406691	15,48206594	-7,077153851	18,68408697	0,035705337
-20,67277901	-69,69593681	-24,03532469	18,71188083	-9,163770783	22,44166829	0,042846432
-24,29669548	-80,66966435	-28,4037143	21,30893854	-11,64585074	25,93619594	0,049987528
-28,10567457	-92,06696927	-33,60957047	24,25455229	-12,64426399	29,26988898	0,057128624
-31,33464728	-103,5806797	-36,99675705	28,12660294	-14,32801335	32,76164911	0,06426972
-34,57770716	-115,5384917	-41,75383168	30,51639875	-16,16940582	36,97576954	0,071410816
-38,06701818	-126,8788402	-46,15430487	33,73541063	-18,13143918	40,56280112	0,078551911
-41,67385046	-138,187991	-50,00409081	36,53357653	-19,41653185	44,38565984	0,085693007
-45,42444565	-149,7532323	-54,47753695	39,88938405	-20,57672009	47,19759718	0,092834103
-49,11233087	-161,6120825	-58,23910611	42,33511819	-22,45938559	51,93965323	0,099975199
-52,30753098	-173,4566901	-61,49544489	45,82770465	-24,15570939	55,52505809	0,107116295
-56,04299726	-184,4469113	-66,27154218	48,56293838	-25,4268785	59,07811062	0,114257391
-59,48823735	-195,9650604	-69,29140241	51,8619993	-26,11697154	62,66470317	0,121398486
-62,53812975	-207,0832211	-74,2291541	55,22691979	-28,53821999	66,70822215	0,128539582
-65,84669961	-219,6918143	-78,14474905	58,72869172	-29,94409265	70,27075244	0,135680678
-69,63883752	-230,8034221	-82,68114428	60,93434141	-31,99584988	73,63533076	0,142821774
-72,6181228	-242,0597356	-86,85967029	64,33593565	-33,94384888	77,58612504	0,14996287
-77,37194107	-253,7823	-91,16854262	67,04193143	-35,38259748	80,94012368	0,157103965
-80,31795223	-264,5662035	-94,96759246	70,28902964	-36,3850866	84,69670847	0,164245061
-83,78482959	-276,9437565	-99,67783708	74,29194345	-38,14932321	89,2034069	0,171386157
-86,74235357	-289,1806814	-103,5865001	76,43073736	-39,77314393	91,70169236	0,178527253
-90,62675964	-299,6253796	-107,7951549	79,21139012	-41,04368484	95,62401812	0,185668348
-94,40971503	-311,908893	-111,4909097	82,82912532	-42,20431748	100,6813932	0,192809445
-97,59299395	-322,4872906	-115,1479332	85,8565462	-44,1882963	103,476097	0,199950541
-101,0543685	-334,3420132	-119,0535123	88,04983185	-46,23548053	107,2765688	0,207091636
-104,7087046	-346,1393231	-124,5628253	91,4149125	-47,60183615	111,3094205	0,214232733
-108,9793053	-357,8971663	-127,9540594	94,53721671	-48,96676256	113,8423603	0,221373828
-111,3976622	-368,4320815	-132,4379428	97,66032369	-50,86360216	118,8400991	0,228514924
-116,4796688	-380,5110011	-136,7199111	100,8412536	-51,95987128	122,2878949	0,23565602
-118,7042084	-392,3261428	-140,4342214	103,6616937	-53,63372046	125,2404069	0,242797116
-122,7814106	-403,9325439	-144,7682534	107,0662844	-55,44821676	129,2075799	0,249938211
-125,8526672	-415,2853366	-148,7156038	110,1340995	-57,79743429	133,1515593	0,257079307
-128,7276499	-426,3134441	-152,5945086	112,7263661	-59,26083178	136,3872877	0,264220403
-132,8933011	-437,6169598	-157,3259628	116,2100651	-60,7852082	140,1611617	0,271361484
-135,5299234	-449,8140892	-161,181848	118,7373877	-61,65136916	143,8980588	0,278502579
-139,4233141	-461,2072236	-165,8582524	122,4775001	-63,61962247	147,7229956	0,285643676
-3,28883205	-10,48673202	-4,456624378	3,118405276	-0,924150922	3,493750154	0,006624891
-6,722375258	-21,78201733	-8,295287843	6,640971447	-3,229453884	7,657031253	0,013249923
-9,781042887	-31,75285549	-13,57987581	9,231418605	-4,784328886	11,20199581	0,019874955
-12,67677323	-42,57846573	-17,14938333	13,05025735	-6,453067894	15,37816482	0,026499987
-16,84546928	-53,15456464	-22,0848007	15,87145287	-7,515656038	18,34904737	0,033125019
-18,9964534	-63,65791077	-25,85343597	19,13690439	-9,190221174	22,6784487	0,039750053
-22,31680586	-75,22346412	-30,41085877	22,2605652	-11,08911696	26,25053096	0,046375085
-25,32907809	-85,0650975	-34,67215433	25,78633308	-12,92449986	30,01017105	0,053000117
-28,09867315	-95,14105245	-39,46057582	29,37847511	-14,47408079	33,47461292	0,059625149
-32,1357655	-105,9656213	-43,53841043	32,25301647	-16,06327766	37,2005802	0,066250181
-35,56921051	-116,7906386	-47,60736277	35,14163156	-17,28915241	40,48258622	0,072875212
-38,01081835	-127,3298475	-51,83593581	38,06180248	-18,7655695	45,08874941	0,079500241
-41,31337376	-138,1909305	-56,25030503	41,54836796	-20,13690113	48,33167437	0,086125276
-44,88086587	-148,6570612	-60,73048918	44,36127667	-21,94409401	52,26090892	0,092750304
-48,24168922	-159,2176207	-64,35871217	47,87553071	-24,28273859	56,10678124	0,09937534
-51,14728179	-169,678729	-69,21672948	51,43174183	-25,14253126	59,47930152	0,106000376
-54,83490341	-180,0070169	-73,74321998	54,26299364	-27,0457771	63,3487524	0,112625404
-57,6160342	-190,8222842	-78,05891771	57,907525	-28,93354385	66,86023327	0,11925044
-61,06610621	-201,4437983	-82,14019366	60,50591193	-30,34811436	71,14871149	0,125875468
-64,33216107	-212,3107364	-86,10825129	64,02912693	-31,9217663	74,13933357	0,132500504
-66,90506896	-222,2728319	-90,9066066	67,18503148	-33,46380343	78,64065649	0,139125539
-70,4373838	-233,1353264	-94,77201883	69,76960205	-35,00814428	82,27206054	0,145750567
-73,17454984	-243,6197752	-99,32090408	73,27258786	-36,69930143	86,14779321	0,152375596
-77,23495774	-254,3427067	-103,9207767	77,00392036	-38,40169873	89,45229234	0,159000624
-79,97004768	-264,7363722	-108,3319433	79,44324312	-39,40473339	93,58351349	0,165625667
-83,62518731	-275,0890489	-112,3035354	82,98365089	-40,9227347	96,77617611	0,172250695
-86,24118002	-286,374419	-116,7241303	85,88833775	-42,83385847	100,4644819	0,178875723
-89,20172336	-296,6322513	-121,3281612	89,08024458	-44,59474497	104,0936718	0,185500752
-92,50304383	-307,1849423	-125,6109756	92,29443957	-45,71214786	108,1263336	0,192125795
-96,81041152	-318,0280462	-129,4632416	96,10245492	-47,93628352	111,5431477	0,198750823
-99,02775866	-327,9526225	-133,7911613	99,00870146	-49,50609018	115,391564	0,205375851
-102,4669155	-339,5712106	-138,4062482	102,3318769	-50,97353986	119,0460209	0,21200088
-105,5544777	-349,9986469	-142,3275067	105,1984223	-52,23635658	122,7830663	0,218625923
-109,0671039	-360,4008967	-147,0633637	108,5437741	-54,21649624	125,8321712	0,225250951
-112,6578555	-371,0199389	-151,3025901	112,0761083	-55,58079724	130,221153	0,231875979
-114,964399	-381,7084456	-155,148924	114,5218596	-57,40297872	133,4256129	0,238501007
-118,659468	-392,3997437	-160,095569	117,9018609	-58,88275458	137,8635	0,245126051
-121,799245	-402,5413527	-164,9465479	121,7220225	-61,25127524	141,733511	0,251751079
-124,8260443	-413,453797	-169,0028159	125,1530369	-61,65659872	144,9504331	0,258376107
-127,1943412	-424,3174273	-172,7683763	127,4462737	-63,3875179	149,1625045	0,265001135
-2,104248115	-9,035480681	-4,590065963	3,478630815	-1,931602849	3,548949796	0,006025089
-6,288062127	-18,95620823	-8,059533889	6,208966347	-3,988034046	6,801005309	0,01205032
-8,902662795	-28,391976	-14,04067503	10,20357588	-4,09163665	10,81324418	0,018075551
-11,30002565	-38,56441893	-18,14247558	13,3428972	-6,212538324	13,86505035	0,02410078
-15,28952676	-47,51926643	-22,55661379	16,26309568	-7,462871285	16,98073953	0,030126011
-17,03356847	-57,50881692	-27,56867634	20,12326786	-9,141257188	20,63696209	0,03615124
-20,49452764	-68,1080612	-31,21916083	23,71330651	-10,76271973	24,01720741	0,042176473
-22,80280494	-77,55576289	-35,85137686	26,53661302	-12,05347534	27,77979451	0,048201702
-26,51723909	-86,54357802	-40,08425389	29,59972307	-13,85745094	30,09576518	0,054226931
-29,44418776	-96,42879331	-44,89958729	32,84651686	-16,18369688	34,24014685	0,060252164
-31,21645933	-106,0773333	-50,90582382	36,12690706	-16,90242208	37,45355853	0,066277394
-34,73626141	-115,2870936	-54,51050127	40,0284793	-18,81990236	40,46182195	0,072302623
-37,96431659	-124,7049973	-58,57440433	43,33170406	-20,19013236	43,59459062	0,078327852
-41,13090146	-134,8053876	-63,48533769	46,26033373	-21,73943856	47,26317737	0,084353089
-43,29067273	-144,5371231	-67,61275872	50,12573446	-23,25425139	50,94149525	0,090378318
-46,47065299	-153,4282291	-72,25002852	52,80908224	-25,12980176	54,51740085	0,096403547
-50,30019629	-163,8633421	-76,93365125	57,03197687	-26,69297853	58,00918185	0,102428776
-52,73305327	-173,6570303	-81,23109536	59,08314741	-28,42833308	61,05853798	0,108454005
-54,28123819	-183,3467222	-85,58861712	63,05993318	-29,2222041	64,48721312	0,114479235
-58,24306095	-193,0350491	-89,88093036	66,74558223	-31,13373147	68,20470029	0,120504471
-61,85489387	-202,386073	-95,11233228	69,80868931	-32,56557053	71,65800637	0,126529701
-64,37548743	-212,3567533	-99,51307305	73,14566503	-33,91912942	75,18696307	0,13255493
-67,12261946	-222,3467979	-104,0796636	76,27336167	-36,24885917	77,4937262	0,138580159
-69,6421722	-231,7836783	-108,0415658	80,46838163	-37,79971391	81,13524932	0,144605388
-72,85598557	-240,8165086	-112,3005684	82,9383675	-39,02057488	85,0594814	0,150630617
-75,67486849	-250,2246726	-116,9967427	86,6702289	-40,27369129	88,72722654	0,156655847
-78,62887314	-259,8242901	-121,4104666	90,17496406	-42,38113765	91,44005309	0,162681076
-81,8726631	-269,0721923	-126,3090351	92,95288189	-43,89814848	95,05166328	0,16870632
-84,03355511	-279,9070105	-131,1932539	96,90658792	-45,00379813	98,39162587	0,174731549
-87,48705489	-288,6837204	-135,1858168	99,87684681	-46,63955831	101,926798	0,180756778
-90,43356029	-298,7742176	-139,331482	102,5207243	-48,11240413	105,1894219	0,186782008
-93,11369478	-308,6064931	-144,2753252	106,2026567	-49,6230666	109,0139138	0,192807237
-96,11787377	-318,2307307	-148,6405104	109,6414802	-51,05747441	111,599734	0,198832466
-99,18988135	-327,4061894	-154,025306	113,2412383	-53,59508036	116,2555764	0,204857695
-101,8734574	-337,1294575	-157,794963	116,5915901	-54,49098695	118,462101	0,210882924
-104,0861813	-347,6329905	-162,5643963	119,9101018	-55,97059906	122,6957894	0,216908154
-107,5515305	-356,2750726	-166,8295537	122,4792123	-58,25765997	126,1464815	0,222933383
-110,8847164	-365,984114	-171,0890058	125,7755046	-59,18413378	129,0786632	0,228958612
-113,8721724	-375,9966996	-176,2778589	130,1104771	-60,39945503	132,5990164	0,234983841
-116,5620836	-385,8977993	-180,0366719	133,2506825	-62,86910329	135,7759767	0,241009086
-3,176633894	-8,941374347	-5,02845544	3,494088499	-1,467978884	3,242424422	0,005402156
-4,600779853	-17,77630143	-9,378297236	7,242381977	-3,168571174	6,044907834	0,010804454
-7,793567615	-26,0294151	-13,98097736	10,69729526	-4,199718451	8,979447012	0,016206753
-10,89698677	-34,81924419	-18,40981391	13,12409557	-6,326675388	12,16690399	0,021609051
-13,0667718	-43,46289555	-23,59559336	16,75978737	-7,812460106	14,80035973	0,02701135
-16,23936489	-51,94578472	-28,50771093	20,24582772	-8,441438124	18,21935462	0,032413648
-18,14794653	-60,79907518	-32,37579697	23,48544985	-10,21039043	20,75416699	0,037815945
-21,03875416	-69,96262258	-37,44327352	26,86349449	-11,3807015	23,97264986	0,043218246
-23,58194432	-78,24651813	-42,94113076	30,20946688	-13,0406592	26,72151187	0,048620542
-26,09120812	-86,89064599	-46,8510758	33,87269863	-14,61215759	29,8419071	0,054022843
-28,53989764	-95,98117487	-52,25886395	35,87133626	-16,26943529	32,69041202	0,059425139
-31,74747404	-103,7358666	-56,07800422	40,18608633	-18,25999769	35,8000143	0,06482744
-34,60077251	-113,4812309	-60,5644481	43,44900341	-19,27989778	38,41101947	0,07022974
-36,74268936	-121,2404061	-65,81359577	46,72116987	-20,68777814	41,94673815	0,075632033
-39,61772448	-130,1634985	-70,76546099	50,28592046	-22,06489046	44,37199523	0,081034333
-41,80022417	-138,8586116	-74,71000795	53,77232506	-24,04740935	47,58641851	0,086436634
-45,22475297	-147,1729897	-80,01819781	56,83292669	-25,17689446	50,02310254	0,091838927
-46,89130784	-156,1785618	-84,82294104	60,28865477	-26,08698462	53,87518482	0,097241227
-49,70760173	-164,8222202	-89,67540467	63,0503634	-28,36897356	56,65304744	0,102643527
-52,82872857	-173,7198918	-94,4442741	66,58797188	-29,62034874	59,21562131	0,108045828
-55,17092792	-181,6873055	-98,52680508	70,19788409	-31,0780638	61,97518827	0,113448121
-57,38609867	-190,4051998	-103,4370914	73,61835243	-32,94653699	65,12033281	0,118850421
-59,44863764	-199,1833171	-107,7390469	76,65168585	-33,97886519	68,35389323	0,124252722
-63,04846862	-207,9086186	-112,7330089	79,96068236	-35,51475623	71,33651941	0,129655022
-65,06014856	-216,5105597	-117,4832565	83,94120052	-37,90909809	74,3892242	0,135057315
-68,47163252	-225,1925556	-122,7119253	87,12188757	-37,77485947	76,92341725	0,140459623
-70,71763101	-233,9689016	-127,0752239	90,90823074	-39,55369301	80,09830298	0,145861916
-73,48540892	-242,5559355	-131,4618004	93,96460217	-41,0944663	82,99068331	0,151264208
-75,91442287	-251,6986627	-136,3456971	96,71105746	-42,7017499	85,79891276	0,156666516
-78,831482	-260,1093198	-140,442395	99,68934337	-44,60708833	89,27644759	0,162068809
-81,77843709	-268,5965328	-146,2325462	103,8685299	-46,39167461	92,07470466	0,167471102
-83,9951863	-277,7164156	-150,3478903	107,0885494	-47,61776461	94,79437098	0,17287341
-86,36692046	-286,1313745	-154,9401317	110,7127985	-48,75828913	97,73958417	0,178275703
-89,32180853	-294,8683286	-159,9311907	114,1883626	-49,74538652	100,8361796	0,183677996
-91,83038066	-303,0358731	-164,3337977	117,1450963	-52,25382443	103,567365	0,189080304
-94,24580576	-311,9772762	-168,4846929	120,6169835	-52,72632613	106,463446	0,194482596
-96,81936259	-320,4289435	-174,135831	123,6596283	-55,23729102	109,7195459	0,199884904
-99,88938998	-329,2657237	-178,585919	127,6855987	-56,0667112	112,5715109	0,205287198
-102,3474621	-337,8002807	-183,6584051	130,6299195	-57,85814305	115,5737457	0,210689491
-104,5683129	-346,8595556	-187,5988365	133,7731477	-60,00273207	118,7999678	0,216091799
-2,215523363	-7,669557228	-5,28030181	3,051194543	-0,494654946	3,231987132	0,004950517
-5,138683824	-15,64163023	-10,0135681	7,064779757	-3,174382779	4,941543067	0,009901112
-6,451220775	-22,99435749	-14,06613757	9,815745179	-4,373431966	8,502060183	0,014851707
-9,545446103	-29,75874749	-19,13297465	12,99724834	-5,657921449	10,50496918	0,019802301
-11,9064115	-38,51717672	-24,54481278	16,18016238	-7,00612771	12,83383682	0,024752897
-14,49380424	-46,27794828	-28,77646861	19,43381626	-8,173789644	15,91509196	0,029703491
-16,36328419	-53,67006768	-34,22219566	22,65244521	-9,507598825	18,438909	0,034654087
-18,6929645	-62,23315133	-38,80854621	25,70073073	-10,26172689	20,72457531	0,039604683
-21,10254331	-68,99573009	-43,05575579	29,51344237	-11,87252667	23,57422616	0,044555275
-23,61664691	-77,40175309	-47,76263714	32,03881965	-13,40877411	25,63931057	0,049505871
-26,23781945	-84,6138734	-53,5691447	35,03847038	-15,35417932	27,85673589	0,054456467
-26,92459209	-92,42665867	-58,27942655	38,40243017	-16,11926846	31,47998706	0,059407063
-29,78894926	-100,2580046	-62,75874866	42,17658886	-17,94232422	33,60590626	0,064357658
-32,7759002	-108,1973123	-67,76645082	45,24756087	-19,34875236	36,82523297	0,06930825
-35,02206654	-115,5081904	-72,91814261	48,59734998	-20,42969066	39,42841983	0,074258842
-37,18736891	-122,9695311	-77,76559559	51,32162679	-22,41756186	42,18905796	0,079209442
-39,65012588	-130,8354847	-82,82363978	54,66249009	-24,21829618	44,67243612	0,084160034
-42,17878879	-138,2946448	-88,20328236	57,18285872	-24,89188245	47,33099438	0,089110634
-43,98121921	-146,985472	-92,31423642	61,36691974	-26,41801071	49,57596854	0,094061226
-47,04299657	-154,2001336	-97,53658613	64,2084547	-27,19540556	53,07715707	0,099011818
-48,28518999	-162,3927254	-102,0508275	67,4783485	-28,96310133	54,99690602	0,103962418
-51,92725769	-169,5872716	-105,957246	71,02777972	-29,73858145	57,65772223	0,10891301
-53,75239739	-177,1472881	-111,6701309	73,78700105	-31,80502041	60,59602162	0,113863602
-55,66343736	-185,3186395	-116,0063126	77,24726689	-32,7745268	62,37848976	0,118814201
-58,26127032	-192,3070357	-121,7846275	80,05513958	-34,19718071	66,4276516	0,123764793
-61,16411965	-200,6362648	-125,800179	83,33294959	-35,60656517	67,54650236	0,128715393
-62,64245077	-207,9599195	-131,6943134	86,92324044	-37,46070611	71,09152269	0,133665985
-65,24166072	-216,0122071	-136,059348	89,87027854	-38,47304257	73,6737278	0,138616577
-67,91809547	-223,8671477	-140,7141641	92,60590613	-39,91358436	75,58285295	0,143567169
-69,8212291	-231,5700536	-145,4539478	96,18009928	-41,44702697	77,73817976	0,148517776
-72,02925017	-239,5317636	-150,5717789	100,6062144	-42,72605633	80,72498797	0,153468369
-73,85848028	-246,1957747	-155,7648151	102,9676343	-44,16355926	83,71751114	0,158418961
-76,99274309	-255,303234	-160,6682525	106,0821652	-45,47744568	86,43921553	0,163369553
-79,39542729	-262,6061518	-165,349532	109,0747371	-47,04633398	89,00118219	0,168320145
-81,80169512	-270,5610543	-170,3098516	111,7904508	-48,54734662	91,33864044	0,173270737
-84,63455673	-278,0455006	-175,0106475	115,691128	-49,71985414	94,0982831	0,178221344
-86,10461622	-286,2660046	-179,9971748	117,771621	-50,9691792	97,36345235	0,183171936
-89,34365029	-292,7813455	-184,0809272	121,7429038	-51,88992751	99,49887396	0,188122528
-91,04743289	-300,689494	-189,2789573	124,7680008	-53,82401674	101,887797	0,19307312
-93,38137792	-308,7770663	-194,1299302	128,4175572	-54,44337831	104,5830887	0,198023712
-1,74499735	-7,210083692	-5,293956875	3,380629742	-1,731545746	2,622428852	0,006044301
-5,060982952	-13,96834752	-9,899736825	6,186952756	-1,83545409	4,459207149	0,012088678
-5,804723765	-20,35461549	-14,8821134	8,8517526	-3,694080637	7,151149973	0,018133055
-8,353499662	-27,72081509	-20,32406345	11,43794552	-5,771795811	8,859311117	0,024177433
-10,66863669	-33,6179209	-25,4118307	14,82558738	-6,012299734	11,17729389	0,030221809
-12,2591481	-40,54503151	-30,67305161	17,59855205	-8,296960302	13,43122251	0,036266186
-14,21661891	-47,38619035	-34,6831136	21,16987732	-8,645545627	15,35917438	0,042310566
-16,49083951	-53,78831426	-40,34543254	23,81514095	-9,225278216	18,78736596	0,048354942
-18,90156819	-60,64850183	-44,97124924	27,52283317	-11,3286629	21,0060885	0,054399319
-20,00211549	-67,64387491	-49,95708571	29,98535402	-12,35093394	22,61412529	0,060443699
-22,40010713	-74,26394925	-54,95287587	32,49457545	-13,53770759	25,32645926	0,066488075
-24,76117805	-81,07401742	-60,20834388	36,05992789	-15,15891854	27,90332181	0,072532455
-26,12672004	-87,99976717	-65,06197657	39,28728358	-15,99025504	29,41077223	0,078576828
-28,46841886	-94,14029058	-70,08898565	41,86276035	-17,66337777	31,65296343	0,084621208
-31,0866827	-100,8606241	-74,50439225	45,257552	-18,47432055	34,13704856	0,090665581
-32,46443387	-108,0106892	-80,38529398	48,16219129	-20,38726806	36,91221996	0,096709961
-35,35797131	-115,1499625	-85,0493545	51,18076014	-21,26331056	38,95479036	0,102754341
-37,14096322	-121,9537241	-89,60002554	53,93309633	-22,64266077	41,08319245	0,108798714
-38,7578503	-128,2046304	-94,82588588	57,0058036	-24,066656	43,81288896	0,114843094
-40,70910717	-135,1384558	-100,3559364	60,00614599	-25,0136709	45,32453256	0,120887474
-42,87179127	-142,0838785	-104,692165	63,01085755	-26,81596575	47,62693649	0,126931847
-45,61992032	-148,5033545	-110,9213704	65,54621362	-28,12669903	50,28831338	0,132976227
-46,69375117	-155,7192223	-115,1421536	69,05501082	-29,31327298	52,69848102	0,139020599
-48,58046374	-161,9345315	-119,4153669	71,64497122	-30,33668968	54,9632282	0,145064987
-50,65640899	-169,3672338	-124,7904977	75,1118394	-31,00940511	56,80587398	0,15110936
-53,31093376	-176,4228989	-129,6859257	77,65876609	-32,54076609	59,27976696	0,157153732
-55,29151546	-182,3844992	-134,9960192	81,55195807	-33,37116025	61,61976371	0,163198105
-57,55376091	-189,4092317	-140,0958046	84,36387088	-34,71525332	64,0616325	0,169242493
-59,1501352	-195,2766811	-144,7155482	86,88763947	-36,48444455	66,33400716	0,175286865
-61,19216216	-202,0847459	-149,1433991	90,80709533	-38,04641767	68,64331472	0,181331238
-63,59526875	-209,5358527	-155,052368	93,48399365	-38,8097755	70,58880738	0,187375626
-65,04257307	-216,4129881	-159,4505416	96,38598273	-40,19423943	73,33490871	0,193419998
-67,10900108	-222,901077	-165,1450375	98,35837926	-40,8930169	75,79214791	0,199464371
-69,22037291	-229,6884522	-170,1052217	101,6451923	-42,83457963	77,63809101	0,205508759
-71,75973556	-235,841678	-174,723321	104,8462605	-43,27236124	79,87237612	0,211553131
-74,0084259	-243,2043515	-180,2686875	107,9808241	-44,99123243	82,45690612	0,217597504
-75,35020517	-249,4095423	-184,617957	110,6370882	-46,16948902	84,2735126	0,223641891
-77,11299706	-256,1506448	-190,5410355	114,3321998	-47,83700041	87,46235206	0,229686264
-80,11949789	-262,4513696	-195,7993427	116,9201813	-49,19515774	88,85845024	0,235730637
-82,48544458	-270,2244278	-200,0016122	120,0486715	-50,15170848	91,42915713	0,241775024
-1,247653431	-5,961679498	-4,957446734	2,524651702	-1,10521372	1,682733991	0,006861358
-3,52844425	-10,99892912	-9,697513803	5,404563842	-2,739825177	3,759053766	0,013722787
-4,845465158	-17,64351453	-15,17777099	8,636622874	-3,299303814	5,820914402	0,020584217
-6,666602993	-23,81736545	-19,95718825	10,22683999	-4,721569107	8,194408213	0,027445646
-9,196081257	-28,94220239	-25,28186747	13,25065978	-5,415315683	9,648688199	0,034307076
-10,67252222	-34,59120149	-30,20065187	16,14122734	-6,332675209	11,74039487	0,041168507
-12,56787064	-40,68974069	-35,85432528	19,22020179	-8,454929184	13,65367494	0,048029934
-13,96406241	-46,48001407	-40,61346189	21,38250886	-9,157376787	16,09149193	0,054891365
-15,37011233	-52,63100823	-45,87036806	24,27580706	-10,1100701	16,91969747	0,061752796
-17,51447962	-57,33914901	-50,81666323	27,42611884	-11,92013244	19,7850845	0,068614227
-20,02703487	-63,66943482	-54,99791691	29,46392828	-13,15349045	21,57225287	0,075475655
-20,60611789	-69,72777197	-61,37427606	32,98297974	-13,94912772	22,99016927	0,082337082
-22,7935498	-75,18805984	-65,94117973	35,45245115	-14,15032456	25,47229176	0,089198509
-24,70972285	-80,83034911	-71,13953073	38,25048314	-15,00842789	27,3949229	0,096059944
-27,04186964	-87,28783231	-75,96629725	40,76242701	-16,91566521	29,36979487	0,102921371
-27,92313341	-92,63402049	-80,54201546	43,13432208	-17,96279751	31,55508766	0,109782799
-29,7218949	-98,67777202	-85,92531697	45,64018378	-18,8539707	33,30191159	0,116644234
-31,44244231	-103,7213274	-91,55116154	48,97521922	-19,74251878	35,49844734	0,123505661
-33,69466662	-110,0411761	-96,89801754	51,89100602	-20,83224274	37,81916556	0,130367096
-35,32560461	-116,2877257	-101,1679574	54,61189853	-21,37243641	39,41740008	0,137228516
-37,14458492	-121,7254363	-106,8891778	57,04446426	-23,20104182	41,08860008	0,144089951
-37,94600024	-127,3228231	-111,8650299	60,37290643	-24,89148512	42,84058407	0,150951385
-40,61767639	-132,5359306	-116,5226738	62,57560445	-24,77660685	45,69690624	0,157812805
-42,15151185	-139,0561993	-122,2958956	65,08641684	-27,05706487	46,8726331	0,16467424
-44,14909669	-144,663485	-126,2852403	67,9832024	-28,06668746	49,33502152	0,171535675
-45,26844794	-150,2365618	-131,87031	70,44712419	-28,61179991	51,22546543	0,178397095
-47,34686784	-156,2747912	-137,0622662	73,62392545	-29,98214023	53,12093922	0,18525853
-49,07034432	-162,5547637	-141,7687477	76,64782146	-31,1326569	54,97884214	0,192119949
-50,51865273	-168,0998389	-146,8426447	79,18375562	-32,26734195	56,59997086	0,198981384
-52,3651013	-174,0693433	-152,2875676	81,62280734	-33,85382135	59,0297023	0,205842819
-54,07954604	-179,3834847	-156,8850446	83,77411539	-34,94750307	60,67697915	0,212704239
-56,8606363	-184,8845924	-162,2171694	86,74692518	-36,19793652	62,68301963	0,219565674
-57,78570992	-191,2292522	-167,0325248	89,83085109	-36,45424848	64,62329552	0,226427109
-59,27635582	-196,64475	-172,4003922	92,37982017	-38,14851844	66,43396514	0,233288528
-61,24678134	-203,0560489	-177,6337711	95,61138496	-39,55661905	68,13260576	0,240149963
-62,80592109	-208,5492347	-182,0240999	98,0751695	-39,89081425	70,36323888	0,247011398
-64,13002078	-214,4620594	-187,9889139	100,0555418	-41,26076448	72,90501634	0,253872818
-66,19069061	-219,6205217	-192,5635787	103,501051	-42,7429155	75,13353954	0,260734253
-68,77920921	-225,8856198	-197,1477466	106,231445	-43,2946246	76,37241064	0,267595673
-70,42944158	-231,513417	-203,0786828	109,3302902	-44,35476066	78,56804077	0,274457123
-1,507401528	-4,959338313	-4,715020186	2,341650335	-0,765499568	1,787507659	0,006573319
-3,155435939	-9,901694282	-9,764517059	4,71587935	-2,100308069	2,687527069	0,013146696
-4,421641814	-14,37917407	-14,93820279	6,38024861	-2,952898168	4,971256697	0,019720075
-5,426094079	-19,64578147	-19,75539781	9,08452277	-3,923188324	6,21896322	0,026293451
-7,510254296	-24,67653916	-24,47518665	11,03240251	-4,65590657	7,614643529	0,032866828
-8,888559577	-29,14292558	-28,81142159	13,81783902	-5,476845361	9,563177198	0,039440206
-10,33262238	-33,31296237	-34,25771598	15,90715451	-6,020952418	12,03705832	0,046013584
-11,47964922	-38,85362305	-39,59432069	18,03974519	-7,75870828	13,11221748	0,052586962
-12,81673989	-43,47720625	-45,14166068	20,80335478	-8,706246892	14,33683733	0,059160337
-14,69908871	-48,60347198	-49,29780472	22,8205951	-9,489830184	16,60229889	0,065733719
-16,22276629	-53,95582493	-54,23216699	25,87464244	-9,961565389	18,15828342	0,072307094
-17,24707177	-58,07321414	-59,54128784	28,52417743	-11,45350218	19,51122041	0,078880469
-18,78578072	-62,31650605	-63,84579318	30,10534796	-11,92910625	21,45214061	0,085453851
-20,33321773	-67,86903031	-69,00210721	32,46264474	-13,45775187	22,79010854	0,092027225
-20,81975804	-72,99672792	-73,87164488	33,98540861	-14,44290215	24,07647103	0,0986006
-23,42326242	-77,7800471	-79,1880302	37,51381647	-14,44589811	25,71736989	0,105173981
-24,77892357	-82,14248039	-84,19618565	39,07861496	-15,72412812	27,74718706	0,111747356
-26,39315491	-87,25817081	-89,05854033	41,74755835	-16,76989366	29,09287202	0,118320738
-27,61136662	-91,60331855	-94,2235496	43,85071623	-17,91025154	30,88076549	0,124894113
-29,47791261	-96,88620874	-98,95506235	46,35422283	-19,06654029	32,71901286	0,131467495
-30,40291734	-102,3628801	-103,4537222	48,51450517	-19,38433819	34,38634825	0,138040863
-31,57836995	-106,6227853	-109,4422886	50,90260493	-20,34259093	35,41917958	0,144614244
-33,65701471	-111,0568571	-114,2106536	52,79360748	-22,30402587	37,71568071	0,151187625
-35,17576104	-115,7855728	-118,5159518	55,52664109	-23,03199045	39,20764781	0,157760993
-36,81475621	-120,5340406	-123,3482121	57,26754164	-23,6988798	41,10226829	0,164334375
-38,2477662	-125,4735781	-128,7365067	60,06502658	-23,98942119	42,81162397	0,170907757
-40,14548653	-130,2874582	-133,1521121	62,47920636	-25,31704309	43,68185847	0,177481125
-41,02925821	-134,8379871	-137,836256	64,62854479	-25,93709915	46,00402283	0,184054507
-42,78531892	-139,8040672	-142,977365	67,15293281	-27,54350461	47,47101395	0,190627889
-43,49747348	-145,121977	-148,7071234	69,66151567	-28,11506975	49,50864829	0,19720127
-45,34945284	-150,1909082	-153,352449	71,10034463	-29,444657	50,75190203	0,203774638
-46,84964263	-154,9612345	-158,3344015	73,46082378	-30,82881777	52,06047299	0,21034802
-47,84122325	-159,4548164	-163,0916098	76,06669398	-31,00299212	53,2351026	0,216921402
-50,42349789	-164,1162871	-168,1472534	78,7473467	-32,04038327	55,23185591	0,22349477
-51,14689493	-169,4683085	-173,1457827	81,02996403	-33,26509133	56,80034371	0,230068152
-53,10010479	-173,6880099	-177,115546	83,09479623	-34,13329108	58,91513294	0,236641533
-54,41880958	-179,3153295	-182,8438105	85,73582645	-35,1568752	60,02152093	0,243214901
-55,56594903	-184,06339	-187,718799	88,57516222	-35,64195746	61,63815576	0,249788283
-56,80764432	-188,8752609	-192,5028636	89,77498157	-37,13443711	63,81568441	0,256361663
-58,88083319	-193,8115547	-198,1521503	92,16867127	-37,50235592	66,07185128	0,262935045
-0,981452173	-3,57992904	-4,936795894	1,210736773	-0,861522127	1,007418651	0,006093461
-1,839064035	-7,838562821	-8,904321102	3,75723328	-1,600883614	2,063832801	0,012186969
-3,829976357	-11,00725348	-13,48095798	5,845155305	-2,58531147	3,121950953	0,018280476
-5,054575383	-15,54780079	-18,54838871	7,289635294	-3,330118375	4,9400117	0,024373985
-5,885723172	-18,77501461	-22,2781882	9,659361059	-4,031298116	6,755365948	0,030467493
-6,837220988	-24,17416938	-27,23294545	11,0491557	-4,877054288	7,816860414	0,036561001
-8,233772163	-27,07767725	-31,69448147	13,07161734	-5,560839805	9,198437074	0,042654507
-9,698070965	-30,99173416	-36,24081403	15,19791606	-6,297053235	10,74251536	0,048748017
-10,5464534	-34,29665554	-41,00785588	16,90305911	-7,364957559	12,33228778	0,054841523
-11,69043652	-38,77234718	-45,9939188	18,66233373	-8,203287018	12,45101348	0,060935033
-13,09621915	-42,12454345	-49,93014016	20,90856002	-9,449289779	14,29098736	0,067028544
-14,51055681	-45,97103009	-54,9699975	21,93959791	-8,914368006	15,49847621	0,073122049
-15,13910174	-50,74233484	-59,01188279	23,95292103	-10,20857319	16,82928625	0,079215556
-16,46271943	-54,82962353	-63,41582169	26,07597019	-10,54643973	17,47544837	0,085309062
-17,772889	-57,99471328	-67,95404696	27,70109208	-11,52193599	19,23479459	0,091402569
-19,04368632	-62,47033747	-73,04676863	29,48339801	-11,84701286	21,43051308	0,097496082
-20,17394124	-66,12516134	-76,96451716	31,7906938	-12,76730264	22,56246913	0,103589589
-21,47946095	-70,15743084	-82,05471429	33,21344172	-13,13880943	23,66563568	0,109683095
-22,7166859	-73,80728664	-86,07482722	35,38639912	-14,33478363	25,19771892	0,115776602
-23,08127476	-77,51925976	-90,48597814	37,03786118	-14,98774847	25,77624953	0,121870108
-24,78818788	-81,36497065	-94,67049679	38,80410597	-16,06974665	27,51757812	0,127963621
-26,48830008	-85,45445031	-100,4902793	40,97366934	-17,01732717	28,75427805	0,134057127
-27,22777475	-89,72208446	-104,0111522	42,77029118	-18,06124096	30,46228862	0,140150633
-27,85886232	-93,57335691	-108,8951458	43,82799263	-18,69583955	32,03301873	0,146244141
-29,59804453	-97,05871918	-113,3994896	46,25866614	-18,35196265	32,51669125	0,152337647
-29,95912409	-101,8171891	-118,1059159	47,85339763	-20,18788902	34,51955201	0,158431153
-32,03572378	-105,3481022	-122,3603742	50,12769208	-20,30938339	35,47021213	0,164524659
-33,20272459	-109,3723602	-127,0687992	51,69080367	-21,22450717	37,21371886	0,17061818
-34,47771577	-112,8230075	-131,7305269	53,79355691	-21,76467633	38,42325976	0,176711686
-34,88052452	-116,4231727	-136,2372245	56,09504253	-22,84508709	39,06088977	0,182805192
-36,67090366	-119,6478797	-140,36552	58,10796622	-23,6215513	41,37655259	0,188898698
-37,49607135	-124,368421	-144,944333	59,64507798	-24,06221304	41,50853236	0,194992206
-39,39964165	-128,629351	-149,2648332	60,6563528	-25,15444685	43,40388626	0,201085712
-40,19733155	-132,2996094	-154,0594859	63,59075377	-25,71672106	45,19818107	0,207179218
-40,9399339	-135,8650587	-158,7735674	65,30781257	-26,06181283	45,42430208	0,213272726
-42,79921342	-139,5530853	-163,657934	66,87364573	-27,10158292	47,14949239	0,219366232
-43,50709226	-143,9609835	-167,6812118	69,49528878	-28,28784491	48,44382718	0,225459751
-44,50799986	-147,6874456	-172,434913	70,3323619	-28,93456612	49,9494332	0,231553257
-45,25125771	-151,1547629	-176,7838956	72,98132773	-29,09741742	51,41146011	0,237646765
-46,82806232	-155,379996	-181,0888771	73,81531776	-30,98335716	52,41886195	0,243740271
-0,555031869	-2,906760394	-3,993826747	1,249774403	-0,459340592	1,146085251	0,005523602
-1,90158634	-5,986960071	-7,810486045	2,366484719	-0,598215982	2,749227944	0,011047239
-2,869149164	-8,941145879	-11,55233255	4,367121512	-1,710244784	3,522466378	0,016570876
-3,533963836	-11,36853286	-15,2066055	5,68686661	-2,215691828	4,576203825	0,022094515
-4,756876509	-14,86356958	-18,38465475	6,719131555	-2,51694596	5,151254291	0,027618151
-4,935764022	-17,62834728	-23,22957331	7,842732118	-2,616011319	5,70743358	0,033141788
-5,946171977	-20,91103139	-26,27084116	8,77800177	-3,663654738	7,072740067	0,038665426
-6,768943961	-23,26978402	-30,63885914	10,78174543	-4,770597299	8,172926604	0,044189063
-7,552414641	-26,32995275	-34,06725093	12,00211701	-5,140830429	9,289573248	0,0497127
-8,922821491	-29,19754912	-38,18275829	14,12966369	-5,95576014	10,18414226	0,055236336
-9,976533297	-32,29782153	-42,21225999	15,66595152	-6,281854897	10,69734596	0,060759976
-10,47674463	-35,48495658	-45,9358166	15,9713453	-7,715872352	11,44606456	0,066283612
-11,14471521	-38,18903505	-49,32732855	17,45074557	-7,782821311	12,41331877	0,071807249
-12,13657895	-41,54644964	-53,03930212	19,28705045	-7,802851872	13,69136913	0,077330887
-12,99437338	-44,14886864	-56,96734624	21,1789316	-8,40307128	15,0543903	0,082854523
-13,68550228	-46,15263317	-61,32459899	22,6763188	-9,611409119	16,41262366	0,08837816
-15,00031002	-49,31149645	-65,40027434	24,14251592	-9,533923528	16,82614155	0,093901796
-15,5688385	-52,53009568	-68,62573362	24,8749021	-10,21496951	18,17630726	0,099425439
-16,8854594	-55,6167218	-72,40136439	26,17262341	-10,48916459	18,41157624	0,104949076
-17,49180696	-58,41526419	-77,29230173	27,42988207	-11,35811625	20,30597393	0,110472712
-19,15247214	-61,5044764	-80,21950521	29,37753471	-12,33182666	20,85349426	0,11599635
-19,00381176	-64,24888117	-83,31059139	30,84253268	-12,88710879	22,25577402	0,121519986
-21,06020508	-67,08773122	-87,93515782	31,42419493	-13,57848067	23,03418194	0,127043623
-21,25135868	-70,80717703	-91,91601257	33,30341246	-13,63022349	23,57418664	0,132567259
-22,3341629	-73,45017253	-95,86441247	34,55527085	-13,98790512	24,45052195	0,138090896
-23,50883099	-76,32781391	-99,96759772	36,34405213	-15,00685991	24,972443	0,143614539
-23,87101496	-79,44903483	-103,3226868	37,92448818	-15,54244709	26,73639083	0,149138169
-24,76077249	-82,53895357	-106,8646152	39,33376852	-16,19311873	27,71601949	0,154661812
-25,26937216	-84,67633211	-111,1375586	40,47276667	-17,34612824	28,62114544	0,160185442
-26,60655674	-87,82443156	-114,5222751	41,54339271	-17,58753448	30,0740501	0,165709085
-27,33986232	-91,3155698	-118,1544685	42,9123371	-17,86082396	30,73947103	0,171232715
-28,34614741	-94,30085972	-122,4611887	44,05673699	-18,17056302	31,97808358	0,176756358
-28,80347641	-96,71513204	-125,8993782	46,26986735	-19,15426629	32,99515033	0,182279988
-29,81066905	-100,0434094	-129,693962	46,93329845	-19,85602518	33,81438075	0,187803631
-31,09347444	-103,1581153	-133,7285248	47,95365452	-20,38940846	34,39884286	0,193327274
-31,94194474	-105,758657	-136,8449915	49,73781091	-20,2908464	35,90453838	0,198850904
-32,24769234	-108,9042815	-141,8021612	51,92959858	-21,04513046	36,54423723	0,204374549
-33,84703011	-111,2430392	-145,0777646	52,89740821	-21,66366815	37,1753817	0,20989818
-34,34911649	-113,6653822	-149,3213004	54,06895111	-22,01086523	39,02057892	0,215421822
-35,84896767	-118,011732	-153,0695151	55,65971218	-22,55516748	40,53064351	0,220945453
-0,86924384	-1,690697347	-2,644530687	1,068586482	-0,605241235	0,389671216	0,004865395
-0,898292861	-3,822679518	-5,214877835	2,017896908	-1,376562597	1,347638988	0,009730814
-1,574913655	-6,253911982	-8,339670377	2,732101936	-1,668229646	2,446870543	0,014596233
-2,031735178	-7,604499677	-10,74001765	4,531786496	-1,222746965	1,933469652	0,019461652
-3,228329143	-10,24172229	-14,32682299	5,031932813	-1,759138645	2,677565485	0,02432707
-3,248064525	-12,57749764	-16,6801507	4,71909978	-2,800574994	3,93917186	0,029192489
-4,147062413	-14,29612058	-19,78602213	6,188108513	-2,84088572	5,065891511	0,034057908
-4,8254163	-15,68288088	-22,66564197	7,443533715	-3,102422889	6,560791985	0,038923327
-4,815069373	-17,72781977	-26,12541963	8,561905838	-3,42330398	7,170094821	0,043788745
-5,504937105	-19,50509808	-27,73109461	9,218473141	-3,871378063	7,067972633	0,048654163
-7,404604211	-21,67116709	-30,13851188	10,2344625	-4,527431363	7,606775037	0,053519584
-7,08760255	-23,3860418	-33,42259809	11,06808981	-4,231276515	7,850577754	0,058385001
-8,113588714	-26,52152314	-35,91380749	11,65088605	-5,180812156	8,095502317	0,06325042
-8,520799129	-27,90869559	-39,17751876	13,79612274	-5,724088772	9,359691512	0,068115837
-9,239748465	-29,91520181	-42,43139164	13,90907415	-6,465330869	10,12786717	0,072981256
-9,045571762	-31,79353977	-45,10524428	15,72850257	-6,608921088	10,77056032	0,07784668
-9,78167138	-33,38325023	-47,88055064	15,5284459	-5,574196446	11,99056765	0,082712097
-10,62423789	-35,98300131	-50,00968191	16,68321195	-7,140030031	12,11734719	0,087577516
-11,17318442	-37,64178894	-53,36683654	17,24481043	-6,792389865	13,31311658	0,092442933
-11,86064153	-40,38924694	-55,96539249	18,33627124	-7,88306251	13,69129534	0,097308352
-12,38223637	-42,02464447	-59,26686502	19,88700368	-7,724874132	14,3755296	0,10217377
-13,13568995	-43,35717374	-61,66181203	20,76738111	-8,678959003	14,26743873	0,107039187
-13,88812197	-46,28789311	-64,96969708	21,12491324	-9,105027929	15,71279316	0,111904604
-14,24760978	-47,16171307	-67,44444304	22,41819212	-9,11483042	16,3355085	0,11677003
-15,13659459	-49,81615751	-69,72959653	23,14185892	-9,568480682	16,52910763	0,121635447
-15,7674411	-51,44572395	-72,19493522	24,52020676	-9,765163975	17,58097063	0,126500865
-16,32466384	-54,03154585	-75,42585517	24,88980323	-10,57229971	18,27704422	0,131366282
-16,86182547	-55,33746254	-78,36242267	26,64033442	-10,58301936	18,98239865	0,136231702
-17,42907291	-57,5895606	-80,81865511	26,47856775	-11,41100384	19,71373148	0,141097125
-17,14157753	-59,13335687	-83,74009711	28,05868426	-11,25925015	20,54215346	0,145962536
-19,06480512	-61,75324656	-87,65854169	28,35546855	-11,70101975	20,82966606	0,150827962
-19,61257008	-63,8054948	-90,2269933	29,56457527	-12,21506809	21,66342237	0,155693373
-19,74968326	-65,79862896	-92,68949717	30,37323776	-13,07677841	22,14706943	0,160558796
-20,45524355	-66,82297829	-95,5035542	32,22915916	-13,67051599	23,16146086	0,165424207
-21,29560947	-69,62018639	-98,55927682	32,55848808	-13,68587268	23,27503491	0,170289633
-21,52450335	-72,05645884	-101,0345397	33,66230905	-13,81579733	24,52709366	0,175155056
-21,97561496	-73,14179092	-103,9234752	33,97178284	-14,78560536	24,39941225	0,180020467
-23,24806007	-75,45282925	-106,0081184	35,07331239	-14,44877856	25,80973896	0,184885894
-23,58655439	-77,57275328	-109,4101511	36,46560672	-14,44670508	26,1205998	0,189751304
-24,49751522	-79,25132354	-112,4445422	37,23879907	-15,56508937	26,94901107	0,194616728
