# Supplementary material for: Comparison of Machine Learning Algorithms for Structure State Prediction in Operational Load Monitoring
Source: Sensors (Basel). 2020 Dec 10;20(24):7087. doi: 10.3390/s20247087 (PMC7763833; doi:10.3390/s20247087)
Supplement: Supplementary file 1 [file sensors-20-07087-s001.zip › F1_ANF1.fis]

[System]
Name='fis2_opt'
Type='sugeno'
Version=2.0
NumInputs=6
NumOutputs=1
NumRules=64
AndMethod='prod'
OrMethod='max'
ImpMethod='prod'
AggMethod='sum'
DefuzzMethod='wtaver'

[Input1]
Name='input1'
Range=[-301.335218113584 0]
NumMFs=2
MF1='in1mf1':'trimf',[-602.670436227168 -301.335218025541 8.52110546428729e-08]
MF2='in1mf2':'trimf',[-301.335217975773 8.80430765295122e-08 301.335218113584]

[Input2]
Name='input2'
Range=[-570.536059967707 0]
NumMFs=2
MF1='in2mf1':'trimf',[-1141.07211993541 -570.536060106043 -5.89464020548769e-08]
MF2='in2mf2':'trimf',[-570.536060521965 -1.38336007175074e-07 570.536059967707]

[Input3]
Name='input3'
Range=[-202.93314571641 0]
NumMFs=2
MF1='in3mf1':'trimf',[-405.86629143282 -202.933146062289 1.17993499410268e-07]
MF2='in3mf2':'trimf',[-202.933146785712 -3.4587926869609e-07 202.93314571641]

[Input4]
Name='input4'
Range=[0 132.960752635277]
NumMFs=2
MF1='in4mf1':'trimf',[-132.960752635277 5.14158892599461e-07 132.960755235231]
MF2='in4mf2':'trimf',[-1.71699973241388e-07 132.960753149436 265.921505270554]

[Input5]
Name='input5'
Range=[-63.741919311924 0]
NumMFs=2
MF1='in5mf1':'trimf',[-127.483838623848 -63.7419203323748 3.58525796843755e-07]
MF2='in5mf2':'trimf',[-63.7419260736308 -1.02045070861348e-06 63.741919311924]

[Input6]
Name='input6'
Range=[0 148.918960240945]
NumMFs=2
MF1='in6mf1':'trimf',[-148.918960240945 4.69360028483632e-07 148.918962693972]
MF2='in6mf2':'trimf',[-1.1914118799817e-07 148.918960710305 297.83792048189]

[Output1]
Name='output'
Range=[0 0.416331939697265]
NumMFs=64
MF1='out1mf1':'linear',[-0.000266608816130766 -0.000464794991897973 -0.000155526301123304 8.03159825584565e-05 -4.60730191222556e-05 8.95867419179703e-05 1.25917450643785e-06]
MF2='out1mf2':'linear',[-0.000161560654100647 -0.000560252307196139 -0.000139649402916264 7.67565827603006e-05 -4.39735968695944e-05 8.74253945348432e-05 1.18864741921255e-06]
MF3='out1mf3':'linear',[-0.000498487483209404 -0.000306979276162672 -0.00010427764010214 5.08624825934636e-05 -3.41891801339374e-05 6.21470184228694e-05 3.64999853430259e-07]
MF4='out1mf4':'linear',[-0.000221577265075515 -0.000323712049155202 -9.21065846011998e-05 5.15507037384297e-05 -3.17930694051198e-05 6.20406384814468e-05 8.33927780207479e-07]
MF5='out1mf5':'linear',[-6.81948289661602e-05 -0.000240571991956848 -5.5704137126089e-05 -4.45748410146419e-05 6.47248532147839e-06 -4.60656626106275e-06 2.68809737923762e-07]
MF6='out1mf6':'linear',[-0.000114036413303585 -0.000469325877476518 -7.72824271847552e-05 3.09791382025854e-05 -2.41331804235208e-05 0.000125272939514856 8.1028214872226e-07]
MF7='out1mf7':'linear',[-0.000182775726530602 -0.000229500542735108 -0.000140356136786558 4.25174699942567e-05 -2.36069277009733e-05 3.69680719718592e-05 7.02312164463378e-07]
MF8='out1mf8':'linear',[-0.000101138248864015 -0.000366705919684814 -0.000112952714510863 3.87143296937685e-05 -2.75157565876856e-05 6.41307466171367e-05 6.78884808629872e-07]
MF9='out1mf9':'linear',[-0.000709604799122323 -0.00062271286994153 -0.000100001942494571 7.65845478124848e-05 -5.6730241435368e-05 0.000118631566277992 1.08731216574355e-06]
MF10='out1mf10':'linear',[-0.000349555844468448 -0.000648127924466562 -0.000101566556800779 7.96205359723423e-05 -5.35037245103779e-05 0.000112877121760858 1.55459512310465e-06]
MF11='out1mf11':'linear',[-0.00116295066841504 0.000145550672968707 3.02070714861684e-05 -2.53855974240748e-05 -1.2577122713233e-05 -3.41384210378327e-06 -3.76850938164691e-06]
MF12='out1mf12':'linear',[-0.000662431490998336 -0.000450556205129383 -7.71250029745088e-05 6.0481620257537e-05 -4.55891507108498e-05 9.07895785957036e-05 5.8673346801166e-07]
MF13='out1mf13':'linear',[-0.000269518165492313 -0.000425882496946836 1.15373226175534e-06 4.82436808751886e-06 -2.07950435924836e-05 5.41980487775664e-05 6.12277810824095e-07]
MF14='out1mf14':'linear',[-0.00020873380800674 -0.000726947114455973 -8.71506780097031e-05 7.83918150302105e-05 -5.14286175113999e-05 0.000122779252289922 1.18841349850736e-06]
MF15='out1mf15':'linear',[-0.000549710840361273 -0.000276102185975443 -2.16627990711342e-06 2.65064789318052e-06 -1.82327154910413e-05 3.76214240167363e-05 -1.70989907452013e-07]
MF16='out1mf16':'linear',[-0.000244167796976651 -0.000352812678743333 -2.48155149924127e-05 2.28879660190124e-05 -2.43231380998276e-05 5.57543426835943e-05 6.27024041446131e-07]
MF17='out1mf17':'linear',[-0.000337031231824509 -0.000253609469951093 -0.000157682122617997 3.91392632884136e-05 -2.25432078194938e-05 3.20495768197038e-05 2.94305867258657e-07]
MF18='out1mf18':'linear',[-0.000133359340215418 -0.000117913908316514 -9.95675034277743e-05 1.92242754462281e-05 -9.76908713457612e-06 1.26544201836932e-05 3.0019010166731e-07]
MF19='out1mf19':'linear',[-0.000522393772992359 9.87336980460905e-05 -0.000133373483703299 -2.85298478867022e-05 3.78358864993385e-06 -3.45229119907958e-05 -1.27657234520745e-06]
MF20='out1mf20':'linear',[-0.000309807818020766 -0.000152073820875011 -6.47679415628477e-05 7.02538913524093e-06 -9.36560488331407e-06 1.161758320028e-05 -1.53810685596644e-07]
MF21='out1mf21':'linear',[-6.19954217329363e-05 8.72063433112627e-05 -0.000217492840891808 -2.17897281357472e-05 1.49606351914623e-05 -5.71790890075528e-05 1.30486155028391e-07]
MF22='out1mf22':'linear',[-4.22353264860103e-06 7.03069186995282e-06 -0.000142603427247527 -1.48926660171292e-05 -2.16864244112049e-06 6.20305878485963e-05 3.25781178327376e-08]
MF23='out1mf23':'linear',[-0.000283994353489388 -0.000171193872392245 -0.000248054144651262 5.49146869792714e-05 -2.32780684937139e-05 2.05119115126048e-05 1.98440818824367e-07]
MF24='out1mf24':'linear',[-9.43913122068759e-05 -2.06223442779614e-05 -0.000127907625731771 1.00032209025121e-06 9.20520708778049e-08 -1.15229385861281e-05 6.03615152351933e-08]
MF25='out1mf25':'linear',[-0.000724640878766355 2.36207089119543e-06 9.79577071238716e-05 -8.95332941102693e-05 1.72307226926716e-05 -4.32950084189363e-05 -2.68511416087136e-06]
MF26='out1mf26':'linear',[-0.000413745479774518 -0.000238824652104532 3.86489818429886e-05 -2.67461867542429e-05 -2.25675614798175e-06 9.0028836786912e-06 -2.30273721960473e-07]
MF27='out1mf27':'linear',[-0.0042745083502839 0.00200451982237122 0.000392432329793557 -0.000400947246099999 0.000153923628966099 -0.000401400559094016 1.80341987228105e-05]
MF28='out1mf28':'linear',[-0.00070243987447611 0.00011580360414338 9.59812279455028e-05 -7.98091602582297e-05 1.69348477209343e-05 -4.85469787017796e-05 -3.02142539062493e-06]
MF29='out1mf29':'linear',[-0.000277777576831345 7.65559272372692e-05 0.000191012875186018 -0.000144389429302315 4.98440926350258e-05 -9.18797193991885e-05 -1.75933660380913e-06]
MF30='out1mf30':'linear',[-9.51790627880632e-05 4.89143589927434e-05 0.00013599224727197 -9.13035684648319e-05 3.0595212420275e-05 -4.03385952947672e-05 -8.87854123187381e-07]
MF31='out1mf31':'linear',[-0.00053034001409657 0.00037365809441444 0.000207783924881061 -0.000178472123405752 6.22994069780553e-05 -0.000137211566673295 -4.35782246105213e-06]
MF32='out1mf32':'linear',[-0.000306281726691984 -4.92714729523327e-06 0.000115658273663194 -8.52152121418909e-05 2.59983181745526e-05 -4.76193499669334e-05 -1.24115098589974e-06]
MF33='out1mf33':'linear',[-0.000112824808155895 -0.00137312902992629 -0.00050575922820842 0.000211155399840316 -0.000114678989931263 0.000225558584470907 3.94871844100354e-06]
MF34='out1mf34':'linear',[-0.000196620674972324 -0.00103655297938766 -0.000359343692289843 0.00014971062525988 -7.87966593863511e-05 0.000160317603542235 2.59118239504965e-06]
MF35='out1mf35':'linear',[0.000388500173143847 -0.00166507499912124 -0.000633968865463764 0.000223134386980293 -0.000137019905875632 0.000276403338755997 6.17524539199653e-06]
MF36='out1mf36':'linear',[-2.97145442875101e-05 -0.00115508902237043 -0.000310336398498688 0.000143929903715812 -8.63702815935032e-05 0.000181877759872674 3.0773858308244e-06]
MF37='out1mf37':'linear',[-1.28070120100156e-05 -0.000380920561098782 -0.000490090195214377 -2.12915815551107e-05 6.30413184336555e-06 -4.09753913869968e-05 1.42796892306971e-06]
MF38='out1mf38':'linear',[-0.000130130133928463 -0.000541693798235566 -0.000350579953881736 2.89650845192973e-05 -3.66271018816249e-05 0.000241096109893913 1.34382296738268e-06]
MF39='out1mf39':'linear',[-2.88556625987555e-05 -0.00101970303134282 -0.000646156513171575 0.000206254220127539 -9.73256032574616e-05 0.000160902093459577 3.2294387564368e-06]
MF40='out1mf40':'linear',[-0.000103433652900346 -0.00070961039945927 -0.000387107562113124 8.83824441372084e-05 -4.90307532412619e-05 9.92928338864535e-05 1.74722498579783e-06]
MF41='out1mf41':'linear',[0.000381959350984935 -0.0024200881077277 -0.000295566627325554 0.000185331563965289 -0.00015467112158835 0.000364542741306068 6.02990109617544e-06]
MF42='out1mf42':'linear',[-0.000118898415711738 -0.00170467860707373 -0.000166493102686212 0.000127192122006895 -0.000100334112119546 0.000241673910690569 4.07078218803221e-06]
MF43='out1mf43':'linear',[0.00229853526503898 -0.00292093671137135 -0.000619193109683307 0.000246806215826939 -0.000229686358514864 0.000487164898338386 5.36589326310598e-06]
MF44='out1mf44':'linear',[0.000485628033881123 -0.00224356364214644 -0.000314167189141518 0.000213881934456731 -0.000159145361462864 0.000363465790612399 5.71203749887768e-06]
MF45='out1mf45':'linear',[8.50172977031964e-05 -0.000867325401653782 0.000200307970100563 -0.000151477030423576 2.36792589060685e-05 2.05018057218899e-07 2.54620543815962e-07]
MF46='out1mf46':'linear',[-0.000149377032594788 -0.000933518296273525 7.78737312198205e-05 -3.25730977186405e-05 -1.83565672536268e-05 0.000105770367661967 7.11631259075766e-07]
MF47='out1mf47':'linear',[0.000601236121370986 -0.00139694329101758 -9.20365337356011e-06 -4.06010873349925e-05 -3.99092528361741e-05 0.000120815736478429 1.55087218166297e-06]
MF48='out1mf48':'linear',[5.52233707021433e-05 -0.00103239927700973 3.25376992445744e-05 -2.23628675317647e-05 -2.70041717484739e-05 9.36898228567895e-05 1.44041806286037e-06]
MF49='out1mf49':'linear',[0.000248346509171042 -0.000879757232117273 -0.000906470161478667 0.000109113538405437 -5.78503278249172e-05 5.90013233411251e-05 4.28515980992655e-06]
MF50='out1mf50':'linear',[4.29014903852495e-05 -0.000441810015586566 -0.00040667896195385 5.43727631792146e-05 -2.43410586773977e-05 2.19375235567118e-05 5.43509363281675e-07]
MF51='out1mf51':'linear',[0.000907069980645621 -0.00185812517794044 -0.00306846145981967 0.00042327690145137 -0.000215293971139776 0.000302688229322307 2.37709636391401e-05]
MF52='out1mf52':'linear',[0.00035615639443735 -0.000600670565185521 -0.000445650038949022 -1.62125237966198e-05 -1.03032672906224e-05 -4.25795412991839e-06 2.00397773655572e-06]
MF53='out1mf53':'linear',[2.26753477448725e-05 -0.000433787201951207 -0.0014294127611363 0.000274389720985177 -8.35202060301438e-05 2.69433443450921e-05 2.88433431940396e-06]
MF54='out1mf54':'linear',[-5.5934013177145e-06 -0.000225005664302983 -0.000881349317134891 8.69726451793726e-05 -4.02843629664417e-05 0.000131366615471823 1.06306114578349e-06]
MF55='out1mf55':'linear',[0.000224197146076055 -0.000822808233075468 -0.00143938958737386 0.000257556143034655 -0.000100332794221624 8.86446466878476e-05 5.12055654053331e-06]
MF56='out1mf56':'linear',[7.62022617204397e-05 -0.000287244460101751 -0.000676550761476417 8.99255264215152e-05 -2.74771949368518e-05 -6.08446625127163e-06 5.54396724671768e-07]
MF57='out1mf57':'linear',[0.00153376033916823 -0.0010201879073964 3.68692003845928e-05 -0.000455481963263133 0.00010342908701332 -0.000182257222939842 -5.05364477449445e-06]
MF58='out1mf58':'linear',[0.000483135061687792 -0.000617849424510652 0.000296382897424639 -0.000264686374201695 7.04597025631685e-05 -0.000107966300961789 -1.94886882951689e-06]
MF59='out1mf59':'linear',[-0.00115983085666536 -0.000140498889553766 -0.00175545498418526 -0.000968879087823795 0.000218699951244096 -0.000583795103338634 -2.22796848645709e-05]
MF60='out1mf60':'linear',[0.0016129017527703 -0.00101535972855897 3.89765327680396e-05 -0.000318432760207563 5.37649477448253e-05 -9.38814918610128e-05 -4.5506400604396e-06]
MF61='out1mf61':'linear',[0.000807927654867824 0.000722055200125588 0.00084408572298986 -0.000732999646580292 0.000281158014468147 -0.000530787366430161 -8.93858953097822e-06]
MF62='out1mf62':'linear',[0.000362720778006827 0.000527507001241344 0.000665618973334989 -0.000490915222690704 0.00018811249234962 -0.0003155029958015 -5.68289191478491e-06]
MF63='out1mf63':'linear',[0.00184350539388377 0.000512114786967854 0.000400258938697603 -0.000826354632111182 0.000288604873117009 -0.000574101179471772 -1.35019820119773e-05]
MF64='out1mf64':'linear',[0.00068028422892108 0.00021058883056271 0.00056404529012373 -0.000480856370021815 0.000174125966248845 -0.000321120177962774 -6.01146655690839e-06]

[Rules]
1 1 1 1 1 1, 1 (1) : 1
1 1 1 1 1 2, 2 (1) : 1
1 1 1 1 2 1, 3 (1) : 1
1 1 1 1 2 2, 4 (1) : 1
1 1 1 2 1 1, 5 (1) : 1
1 1 1 2 1 2, 6 (1) : 1
1 1 1 2 2 1, 7 (1) : 1
1 1 1 2 2 2, 8 (1) : 1
1 1 2 1 1 1, 9 (1) : 1
1 1 2 1 1 2, 10 (1) : 1
1 1 2 1 2 1, 11 (1) : 1
1 1 2 1 2 2, 12 (1) : 1
1 1 2 2 1 1, 13 (1) : 1
1 1 2 2 1 2, 14 (1) : 1
1 1 2 2 2 1, 15 (1) : 1
1 1 2 2 2 2, 16 (1) : 1
1 2 1 1 1 1, 17 (1) : 1
1 2 1 1 1 2, 18 (1) : 1
1 2 1 1 2 1, 19 (1) : 1
1 2 1 1 2 2, 20 (1) : 1
1 2 1 2 1 1, 21 (1) : 1
1 2 1 2 1 2, 22 (1) : 1
1 2 1 2 2 1, 23 (1) : 1
1 2 1 2 2 2, 24 (1) : 1
1 2 2 1 1 1, 25 (1) : 1
1 2 2 1 1 2, 26 (1) : 1
1 2 2 1 2 1, 27 (1) : 1
1 2 2 1 2 2, 28 (1) : 1
1 2 2 2 1 1, 29 (1) : 1
1 2 2 2 1 2, 30 (1) : 1
1 2 2 2 2 1, 31 (1) : 1
1 2 2 2 2 2, 32 (1) : 1
2 1 1 1 1 1, 33 (1) : 1
2 1 1 1 1 2, 34 (1) : 1
2 1 1 1 2 1, 35 (1) : 1
2 1 1 1 2 2, 36 (1) : 1
2 1 1 2 1 1, 37 (1) : 1
2 1 1 2 1 2, 38 (1) : 1
2 1 1 2 2 1, 39 (1) : 1
2 1 1 2 2 2, 40 (1) : 1
2 1 2 1 1 1, 41 (1) : 1
2 1 2 1 1 2, 42 (1) : 1
2 1 2 1 2 1, 43 (1) : 1
2 1 2 1 2 2, 44 (1) : 1
2 1 2 2 1 1, 45 (1) : 1
2 1 2 2 1 2, 46 (1) : 1
2 1 2 2 2 1, 47 (1) : 1
2 1 2 2 2 2, 48 (1) : 1
2 2 1 1 1 1, 49 (1) : 1
2 2 1 1 1 2, 50 (1) : 1
2 2 1 1 2 1, 51 (1) : 1
2 2 1 1 2 2, 52 (1) : 1
2 2 1 2 1 1, 53 (1) : 1
2 2 1 2 1 2, 54 (1) : 1
2 2 1 2 2 1, 55 (1) : 1
2 2 1 2 2 2, 56 (1) : 1
2 2 2 1 1 1, 57 (1) : 1
2 2 2 1 1 2, 58 (1) : 1
2 2 2 1 2 1, 59 (1) : 1
2 2 2 1 2 2, 60 (1) : 1
2 2 2 2 1 1, 61 (1) : 1
2 2 2 2 1 2, 62 (1) : 1
2 2 2 2 2 1, 63 (1) : 1
2 2 2 2 2 2, 64 (1) : 1
