# Supplementary material for: Comparison of Machine Learning Algorithms for Structure State Prediction in Operational Load Monitoring
Source: Sensors (Basel). 2020 Dec 10;20(24):7087. doi: 10.3390/s20247087 (PMC7763833; doi:10.3390/s20247087)
Supplement: Supplementary file 1 [file sensors-20-07087-s001.zip › F2_ANF2.fis]

[System]
Name='fis3'
Type='sugeno'
Version=2.0
NumInputs=6
NumOutputs=1
NumRules=729
AndMethod='prod'
OrMethod='max'
ImpMethod='prod'
AggMethod='sum'
DefuzzMethod='wtaver'

[Input1]
Name='input1'
Range=[-301.335218113584 -0.600967938223507]
NumMFs=3
MF1='in1mf1':'trimf',[-451.702343201264 -301.335217574293 -150.968091188107]
MF2='in1mf2':'trimf',[-301.335217610641 -150.968093145188 -0.600968431743373]
MF3='in1mf3':'trimf',[-150.968095166695 -0.600968596799013 149.766157149457]

[Input2]
Name='input2'
Range=[-570.708413579268 -1.98557628294793]
NumMFs=3
MF1='in2mf1':'trimf',[-855.069832227428 -570.708413212823 -286.346994020709]
MF2='in2mf2':'trimf',[-570.708413276192 -286.34699461798 -1.98557634887573]
MF3='in2mf3':'trimf',[-286.346995333875 -1.98557633626511 282.375842365212]

[Input3]
Name='input3'
Range=[-199.945657242666 -0.596019132751818]
NumMFs=3
MF1='in3mf1':'trimf',[-299.620476297623 -199.945657124071 -100.270836692277]
MF2='in3mf2':'trimf',[-199.945657209094 -100.270839267762 -0.596019609217912]
MF3='in3mf3':'trimf',[-100.270844190953 -0.596020331400098 99.0787999222053]

[Input4]
Name='input4'
Range=[0.435186050468633 132.960752635277]
NumMFs=3
MF1='in4mf1':'trimf',[-65.8275972419355 0.435187124387518 66.6979769798339]
MF2='in4mf2':'trimf',[0.435186475242757 66.6979697499159 132.96075243941]
MF3='in4mf3':'trimf',[66.697964499423 132.960751968401 199.223535927681]

[Input5]
Name='input5'
Range=[-62.5906703642982 -0.224562369705278]
NumMFs=3
MF1='in5mf1':'trimf',[-93.7737243615947 -62.5906673931869 -31.4076011721516]
MF2='in5mf2':'trimf',[-62.590669163391 -31.4076144823987 -0.224562854774955]
MF3='in5mf3':'trimf',[-31.4076258317481 -0.224563456213923 30.9584916275912]

[Input6]
Name='input6'
Range=[0.535902965929782 145.195984611483]
NumMFs=3
MF1='in6mf1':'trimf',[-71.7941378568468 0.535903468069925 72.8659478368347]
MF2='in6mf2':'trimf',[0.535903204268849 72.8659430936608 145.19598421496]
MF3='in6mf3':'trimf',[72.8659368557496 145.195983414297 217.52602543426]

[Output1]
Name='output'
Range=[0.00486539526508102 0.41775405883789]
NumMFs=729
MF1='out1mf1':'linear',[0 0 0 0 0 0 0]
MF2='out1mf2':'linear',[0 0 0 0 0 0 0]
MF3='out1mf3':'linear',[0 0 0 0 0 0 0]
MF4='out1mf4':'linear',[0 0 0 0 0 0 0]
MF5='out1mf5':'linear',[0 0 0 0 0 0 0]
MF6='out1mf6':'linear',[0 0 0 0 0 0 0]
MF7='out1mf7':'linear',[0 0 0 0 0 0 0]
MF8='out1mf8':'linear',[0 0 0 0 0 0 0]
MF9='out1mf9':'linear',[0 0 0 0 0 0 0]
MF10='out1mf10':'linear',[0 0 0 0 0 0 0]
MF11='out1mf11':'linear',[-7.38746932454257e-05 -0.000188452756680277 -4.19523884067584e-05 3.08290179830175e-05 -1.62210472782351e-05 3.76452838086601e-05 3.53080795294773e-07]
MF12='out1mf12':'linear',[-0.000101377942364237 -0.000297830633507943 -7.59393709663476e-05 5.63107254869579e-05 -3.04233552587076e-05 6.80614425903919e-05 5.50835907310966e-07]
MF13='out1mf13':'linear',[0 0 0 0 0 0 0]
MF14='out1mf14':'linear',[-0.000116202950155881 -0.000286578430879665 -6.02577188598658e-05 4.4119142898924e-05 -2.29796071116227e-05 5.41112972205549e-05 5.44488794485111e-07]
MF15='out1mf15':'linear',[-7.15591159941501e-05 -0.000177589758940622 -3.80423806721074e-05 2.7883982191626e-05 -1.45641118613569e-05 3.41519418204989e-05 3.34641148668797e-07]
MF16='out1mf16':'linear',[0 0 0 0 0 0 0]
MF17='out1mf17':'linear',[0 0 0 0 0 0 0]
MF18='out1mf18':'linear',[0 0 0 0 0 0 0]
MF19='out1mf19':'linear',[0 0 0 0 0 0 0]
MF20='out1mf20':'linear',[-4.30576176425863e-05 -0.000124697198875468 -3.14972079017525e-05 2.33408172590474e-05 -1.25859330295319e-05 2.82313069389979e-05 2.30294001700114e-07]
MF21='out1mf21':'linear',[-0.000138767344625099 -0.000441090259573979 -0.00011918621553948 8.8691751876467e-05 -4.84079855512082e-05 0.00010677462001612 8.14246606186628e-07]
MF22='out1mf22':'linear',[0 0 0 0 0 0 0]
MF23='out1mf23':'linear',[-3.36082980174578e-05 -8.2659105516692e-05 -1.75867888467601e-05 1.28824792335463e-05 -6.71455176858255e-06 1.57886756107769e-05 1.5557468076168e-07]
MF24='out1mf24':'linear',[-2.82901970523763e-05 -7.56200400801601e-05 -1.77517780226086e-05 1.30927005322057e-05 -6.96331088385967e-06 1.5921042585561e-05 1.40318086024597e-07]
MF25='out1mf25':'linear',[0 0 0 0 0 0 0]
MF26='out1mf26':'linear',[0 0 0 0 0 0 0]
MF27='out1mf27':'linear',[0 0 0 0 0 0 0]
MF28='out1mf28':'linear',[0 0 0 0 0 0 0]
MF29='out1mf29':'linear',[5.44188639549525e-07 9.91824065525192e-07 2.0628255004751e-07 -1.50577744992811e-07 7.72780398142418e-08 -1.85094584973384e-07 -2.36986513138674e-09]
MF30='out1mf30':'linear',[4.33237586182242e-08 7.85315656652984e-08 1.63124241563179e-08 -1.19047993346896e-08 6.10340141451087e-09 -1.46361038952019e-08 -1.86287811179903e-10]
MF31='out1mf31':'linear',[-2.4843368148049e-05 -3.88215124452522e-05 -8.10050319629522e-06 5.913048500079e-06 -3.0432783970738e-06 7.27738912642325e-06 1.09821779590282e-07]
MF32='out1mf32':'linear',[-0.000231546676007118 -0.000302201157990299 -6.29572091718604e-05 4.59328120487764e-05 -2.36114283798787e-05 5.65853657869127e-05 8.82437227683414e-07]
MF33='out1mf33':'linear',[1.47619164718901e-06 2.94958849162901e-06 6.16493291179185e-07 -4.50489294233895e-07 2.32294188280916e-07 -5.53257499997586e-07 -7.22460219910579e-09]
MF34='out1mf34':'linear',[-2.80953303969514e-06 -5.22594115910398e-06 -1.0902728670586e-06 7.95713025532848e-07 -4.09144864637555e-07 9.79314494988841e-07 1.41699746923505e-08]
MF35='out1mf35':'linear',[-3.39155615559163e-05 -5.18677288869319e-05 -1.0822006720497e-05 7.89957773138157e-06 -4.06573825384767e-06 9.72264054908701e-06 1.46773129544423e-07]
MF36='out1mf36':'linear',[6.64560534467174e-10 2.12316077256816e-09 4.47987542060685e-10 -3.28177283519636e-10 1.70973826436413e-10 -4.02016369487968e-10 -5.53632318803235e-12]
MF37='out1mf37':'linear',[0 0 0 0 0 0 0]
MF38='out1mf38':'linear',[-0.000259143257674675 -0.000833614142350471 -0.000177703850015651 0.000130383229766113 -6.85087004006942e-05 0.000159601447701048 1.43876130900835e-06]
MF39='out1mf39':'linear',[-0.000308509728022526 -0.000850707056207102 -0.000192155721845032 0.000141411036291211 -7.47863483346336e-05 0.000172425227870808 1.56471253991187e-06]
MF40='out1mf40':'linear',[-0.000104465426528671 -0.000154666830155612 -3.22726417489861e-05 2.35586881145988e-05 -1.21279873893879e-05 2.89952569532192e-05 4.41151975564087e-07]
MF41='out1mf41':'linear',[-0.000267399962826094 -0.000449886193198653 -9.76843411556445e-05 7.20899719293395e-05 -3.93333934759342e-05 8.82736269273616e-05 1.08623605395439e-06]
MF42='out1mf42':'linear',[-0.000212804564498202 -0.00076553959600229 -0.000162747704600752 0.000119475481023557 -6.29721885697812e-05 0.000146207043977844 1.26787150331066e-06]
MF43='out1mf43':'linear',[-1.37442435872031e-05 -2.22194455800549e-05 -4.63640708372864e-06 3.38433638318336e-06 -1.74160097557887e-06 4.16511492297605e-06 6.25788530855876e-08]
MF44='out1mf44':'linear',[-0.000144386979839848 -0.000209998818508646 -4.38109402155428e-05 3.19800669525137e-05 -1.64611714923612e-05 3.93630771007977e-05 5.9695621540006e-07]
MF45='out1mf45':'linear',[4.37790078950246e-09 1.63728667223212e-08 3.45943653463858e-09 -2.53533057274503e-09 1.3227577169963e-09 -3.10397580514616e-09 -4.28963308540978e-11]
MF46='out1mf46':'linear',[0 0 0 0 0 0 0]
MF47='out1mf47':'linear',[-0.000155108267649637 -0.000410340422425557 -9.1248614260048e-05 6.7064650109132e-05 -3.53187166307764e-05 8.18866434836321e-05 7.62148797247828e-07]
MF48='out1mf48':'linear',[-0.000217460017161171 -0.000640133453831013 -0.000162414559554608 0.00012040184848366 -6.50051240270675e-05 0.000145573614758286 1.18409313651274e-06]
MF49='out1mf49':'linear',[0 0 0 0 0 0 0]
MF50='out1mf50':'linear',[-0.000183881767991742 -0.00051983118340445 -0.000109656934997083 8.03645310738032e-05 -4.20425829621189e-05 9.84869508974997e-05 9.44290121895654e-07]
MF51='out1mf51':'linear',[-0.000146709115977343 -0.000382081079570512 -8.19551051536767e-05 6.00943862175273e-05 -3.14442962107664e-05 7.35790704880802e-05 7.11172788175268e-07]
MF52='out1mf52':'linear',[0 0 0 0 0 0 0]
MF53='out1mf53':'linear',[0 0 0 0 0 0 0]
MF54='out1mf54':'linear',[0 0 0 0 0 0 0]
MF55='out1mf55':'linear',[0 0 0 0 0 0 0]
MF56='out1mf56':'linear',[8.29654195130663e-08 1.51667134966174e-07 3.15626243956568e-08 -2.30417606932756e-08 1.18308596403188e-08 -2.83213890943802e-08 -3.63748500386251e-10]
MF57='out1mf57':'linear',[6.34564170974217e-09 1.14676594384516e-08 2.38304544163742e-09 -1.73923675066022e-09 8.91917903496609e-10 -2.13820637295131e-09 -2.72371145623504e-11]
MF58='out1mf58':'linear',[-8.35245964789501e-06 -1.40655441844123e-05 -2.93468013514566e-06 2.14201923530974e-06 -1.10195444738562e-06 2.6362725655066e-06 3.90271073857272e-08]
MF59='out1mf59':'linear',[-8.75991868562042e-05 -0.000123450532609882 -2.5736801796102e-05 1.87818488059186e-05 -9.66020478057078e-06 2.31269891830295e-05 3.54496123825826e-07]
MF60='out1mf60':'linear',[2.57419348205877e-07 5.19668644148917e-07 1.08686727707487e-07 -7.94306099413385e-08 4.09822503818638e-08 -9.75408270669456e-08 -1.28027083133487e-09]
MF61='out1mf61':'linear',[-6.08542659609107e-07 -1.59640824631011e-06 -3.32914682927064e-07 2.42887633610208e-07 -1.2468055483708e-07 2.98958049035113e-07 3.94657602170256e-09]
MF62='out1mf62':'linear',[-1.15507307182076e-05 -1.88187135704521e-05 -3.92633911665101e-06 2.86588304923916e-06 -1.47452609010584e-06 3.52722674209642e-06 5.2482214904516e-08]
MF63='out1mf63':'linear',[1.70963638175474e-10 5.11878385129257e-10 1.07938067475638e-10 -7.90553282538945e-11 4.11589078006702e-11 -9.68684446059009e-11 -1.3318513550179e-12]
MF64='out1mf64':'linear',[0 0 0 0 0 0 0]
MF65='out1mf65':'linear',[1.18778181859883e-05 2.30867099276261e-05 4.82355394493875e-06 -3.52434420738693e-06 1.81748274924484e-06 -4.32965777519523e-06 -5.0469523028641e-08]
MF66='out1mf66':'linear',[2.61580006654177e-06 5.11461017486964e-06 1.06942779750805e-06 -7.81489713028823e-07 4.03295291661457e-07 -9.59980846808179e-07 -1.11031270582303e-08]
MF67='out1mf67':'linear',[-3.75261370912455e-05 -5.77960810842388e-05 -1.2059694278303e-05 8.80318560493302e-06 -4.53103068928963e-06 1.08344679172221e-05 1.63846363654843e-07]
MF68='out1mf68':'linear',[-0.000271145977826345 -0.000290628401141043 -6.04122707689567e-05 4.40321077557128e-05 -2.25817597691547e-05 5.43435829110278e-05 9.53643295936199e-07]
MF69='out1mf69':'linear',[1.64394385850605e-05 3.24863398796954e-05 6.79259426466434e-06 -4.96385797661268e-06 2.56150776246788e-06 -6.09702397924514e-06 -7.22809803961331e-08]
MF70='out1mf70':'linear',[-4.43021290367335e-06 -7.9149601758616e-06 -1.65135269424389e-06 1.20525827522767e-06 -6.19864285114513e-07 1.48334733537111e-06 2.16862414104163e-08]
MF71='out1mf71':'linear',[-5.14007089107474e-05 -7.75369540468564e-05 -1.61772918465795e-05 1.18086853000314e-05 -6.07781487362228e-06 1.45341761767448e-05 2.19672766284677e-07]
MF72='out1mf72':'linear',[1.19596959151783e-09 4.01741998842168e-09 8.4806850191299e-10 -6.21349877906952e-10 3.23867448082556e-10 -7.61004025859601e-10 -1.04924561248508e-11]
MF73='out1mf73':'linear',[0 0 0 0 0 0 0]
MF74='out1mf74':'linear',[6.843172501242e-07 1.33816021377302e-06 2.79967456810976e-07 -2.04606388182993e-07 1.05641505285248e-07 -2.51327987701783e-07 -2.90025103473876e-09]
MF75='out1mf75':'linear',[1.62605942927968e-07 3.16019179438153e-07 6.60992167271905e-08 -4.83036630443279e-08 2.49327490990753e-08 -5.93370110179579e-08 -6.84147609645008e-10]
MF76='out1mf76':'linear',[0 0 0 0 0 0 0]
MF77='out1mf77':'linear',[3.54351195887673e-06 6.982379950726e-06 1.46151419342836e-06 -1.06821188997607e-06 5.51771716733283e-07 -1.31202428714279e-06 -1.51518902269282e-08]
MF78='out1mf78':'linear',[8.36279559349166e-07 1.63959362802696e-06 3.43118887836975e-07 -2.50770769885032e-07 1.29502922515653e-07 -3.0802098637931e-07 -3.55373860243768e-09]
MF79='out1mf79':'linear',[0 0 0 0 0 0 0]
MF80='out1mf80':'linear',[0 0 0 0 0 0 0]
MF81='out1mf81':'linear',[0 0 0 0 0 0 0]
MF82='out1mf82':'linear',[0 0 0 0 0 0 0]
MF83='out1mf83':'linear',[0 0 0 0 0 0 0]
MF84='out1mf84':'linear',[0 0 0 0 0 0 0]
MF85='out1mf85':'linear',[0 0 0 0 0 0 0]
MF86='out1mf86':'linear',[0 0 0 0 0 0 0]
MF87='out1mf87':'linear',[0 0 0 0 0 0 0]
MF88='out1mf88':'linear',[0 0 0 0 0 0 0]
MF89='out1mf89':'linear',[0 0 0 0 0 0 0]
MF90='out1mf90':'linear',[0 0 0 0 0 0 0]
MF91='out1mf91':'linear',[0 0 0 0 0 0 0]
MF92='out1mf92':'linear',[-1.15983395350645e-05 -2.83331659858392e-05 -6.09584621422418e-06 4.46484258757583e-06 -2.3232524510619e-06 5.47058960611796e-06 5.33609308765473e-08]
MF93='out1mf93':'linear',[-1.25220594227988e-05 -3.54275229873923e-05 -8.92425631634198e-06 6.60545733965476e-06 -3.54430693007087e-06 7.99677136138264e-06 6.59740460596188e-08]
MF94='out1mf94':'linear',[0 0 0 0 0 0 0]
MF95='out1mf95':'linear',[-2.18202635008614e-05 -5.329214224489e-05 -1.10984157945892e-05 8.11695943099133e-06 -4.21131836345443e-06 9.96620519819896e-06 1.01716580526675e-07]
MF96='out1mf96':'linear',[-1.21104903313692e-05 -2.93118800006462e-05 -6.14548151865795e-06 4.4949647153592e-06 -2.33112131631726e-06 5.51746676345021e-06 5.55938083250208e-08]
MF97='out1mf97':'linear',[0 0 0 0 0 0 0]
MF98='out1mf98':'linear',[0 0 0 0 0 0 0]
MF99='out1mf99':'linear',[0 0 0 0 0 0 0]
MF100='out1mf100':'linear',[0 0 0 0 0 0 0]
MF101='out1mf101':'linear',[-5.19628297891722e-06 -1.43838903084384e-05 -3.5794494254287e-06 2.64655038717465e-06 -1.4149902439607e-06 3.20754693995407e-06 2.67171124805928e-08]
MF102='out1mf102':'linear',[-1.59578442351136e-05 -5.05081819936287e-05 -1.38241346692275e-05 1.02859610031303e-05 -5.60506268656086e-06 1.23797509038709e-05 9.39456442752025e-08]
MF103='out1mf103':'linear',[0 0 0 0 0 0 0]
MF104='out1mf104':'linear',[-5.59412732482265e-06 -1.33820253597355e-05 -2.78474214210783e-06 2.03531013220989e-06 -1.05282641786631e-06 2.50021586821205e-06 2.5330636577288e-08]
MF105='out1mf105':'linear',[-3.79172675708947e-06 -9.58991193917754e-06 -2.17006940344175e-06 1.59471159133315e-06 -8.37652282862773e-07 1.94637281448486e-06 1.79126719282711e-08]
MF106='out1mf106':'linear',[0 0 0 0 0 0 0]
MF107='out1mf107':'linear',[0 0 0 0 0 0 0]
MF108='out1mf108':'linear',[0 0 0 0 0 0 0]
MF109='out1mf109':'linear',[0 0 0 0 0 0 0]
MF110='out1mf110':'linear',[6.37218103028293e-07 1.14930159256269e-06 2.38958950798058e-07 -1.74414163391096e-07 8.94739117071395e-08 -2.1441202864018e-07 -2.75408404708013e-09]
MF111='out1mf111':'linear',[4.87394196153543e-08 8.6716101731454e-08 1.79990200204551e-08 -1.31331501553644e-08 6.72730915002407e-09 -1.61489510412827e-08 -2.05805010729659e-10]
MF112='out1mf112':'linear',[-0.000549856933841732 -0.000144647792314959 -3.0210831525076e-05 2.20295128004529e-05 -1.13508980473848e-05 2.71980855122655e-05 1.62752624229965e-06]
MF113='out1mf113':'linear',[-0.000471808442233749 -0.0001259524431338 -2.59513734956087e-05 1.87764151673356e-05 -9.39610870650805e-06 2.33585259142796e-05 6.91143583858103e-07]
MF114='out1mf114':'linear',[1.98332318225577e-06 3.98057143306281e-06 8.32274580036501e-07 -6.08205079023123e-07 3.1371491855453e-07 -7.46918828481027e-07 -9.8028571028103e-09]
MF115='out1mf115':'linear',[-0.000913894972969789 -0.000515356265405845 -0.000107652487392179 7.86035458977981e-05 -4.05752318961797e-05 9.68031988302423e-05 3.60440280437622e-06]
MF116='out1mf116':'linear',[-0.000583628801975194 -0.000160873409347412 -3.35920484027606e-05 2.4493499805764e-05 -1.26137322864439e-05 3.02379390777392e-05 1.71699268521199e-06]
MF117='out1mf117':'linear',[1.38784871045941e-09 4.05505602409333e-09 8.54862685913009e-10 -6.26064336034655e-10 3.25865197334145e-10 -7.67212765135278e-10 -1.05417225840185e-11]
MF118='out1mf118':'linear',[0 0 0 0 0 0 0]
MF119='out1mf119':'linear',[8.02964483080154e-05 8.75108473619751e-05 1.84865576667228e-05 -1.34686481197037e-05 6.81633739459871e-06 -1.65758018143289e-05 -2.61954518487619e-07]
MF120='out1mf120':'linear',[-2.02365942908046e-05 -7.82960952923717e-05 -1.75488058544076e-05 1.29055249093871e-05 -6.81681307571143e-06 1.57468415499583e-05 1.25751417309127e-07]
MF121='out1mf121':'linear',[-0.00022938863919682 9.71688532436976e-05 2.03686953107388e-05 -1.49512902996171e-05 7.82526437019525e-06 -1.82845954073779e-05 9.55044273386032e-08]
MF122='out1mf122':'linear',[-0.000731025724748107 -0.000181412588817845 -3.56623571582886e-05 2.53620053104692e-05 -1.22740767670399e-05 3.25885645959795e-05 6.77349794351158e-07]
MF123='out1mf123':'linear',[0.000129073257005209 0.000176552128843336 3.69543748020997e-05 -2.69375818585651e-05 1.37065345568998e-05 -3.31463920824773e-05 -4.70050217597886e-07]
MF124='out1mf124':'linear',[-0.000481865623638628 -0.000141951881024685 -2.96542083416544e-05 2.16326144523275e-05 -1.11570235012012e-05 2.6691652284901e-05 1.47931902982665e-06]
MF125='out1mf125':'linear',[-0.000307453077150468 3.3041546496866e-06 8.08873477539869e-07 -6.84575572868958e-07 5.01931786214501e-07 -7.10574601959514e-07 3.45763408011256e-07]
MF126='out1mf126':'linear',[9.91232304414066e-09 3.20439989196235e-08 6.76204221073046e-09 -4.9537660940359e-09 2.58111280329686e-09 -6.06806821336067e-09 -8.35893835857841e-11]
MF127='out1mf127':'linear',[0 0 0 0 0 0 0]
MF128='out1mf128':'linear',[-1.73275560256706e-05 -4.99040959408794e-05 -1.07888313305425e-05 7.90830534007949e-06 -4.129628011927e-06 9.68262919737205e-06 8.82837536035443e-08]
MF129='out1mf129':'linear',[-2.59715454134129e-05 -7.56394277421062e-05 -1.90078971694986e-05 1.40687064905456e-05 -7.55035717347983e-06 1.70332621580045e-05 1.39694032478135e-07]
MF130='out1mf130':'linear',[0 0 0 0 0 0 0]
MF131='out1mf131':'linear',[4.86152764799317e-06 -2.39649053745721e-05 -4.90568836276852e-06 3.60702092778954e-06 -1.93156298120775e-06 4.41322500460561e-06 1.70484467823114e-08]
MF132='out1mf132':'linear',[-1.59955977185047e-05 -4.78281080783574e-05 -1.00419304815989e-05 7.35128376323072e-06 -3.82964236649789e-06 9.01724759620395e-06 8.39432384869097e-08]
MF133='out1mf133':'linear',[0 0 0 0 0 0 0]
MF134='out1mf134':'linear',[0 0 0 0 0 0 0]
MF135='out1mf135':'linear',[0 0 0 0 0 0 0]
MF136='out1mf136':'linear',[0 0 0 0 0 0 0]
MF137='out1mf137':'linear',[9.91517130512751e-08 1.8000317380943e-07 3.74536358445158e-08 -2.73409662895707e-08 1.40349685078897e-08 -3.36072169872882e-08 -4.3330637900634e-10]
MF138='out1mf138':'linear',[7.18611167239268e-09 1.27865657180502e-08 2.65535079828921e-09 -1.93765231580051e-09 9.92905464744776e-10 -2.38246396121036e-09 -3.04168539967692e-11]
MF139='out1mf139':'linear',[-0.00121351943725553 -0.000649958795388727 -0.000135768675722617 9.91268787632771e-05 -5.11652750935093e-05 0.000122092502587154 4.67449268925856e-06]
MF140='out1mf140':'linear',[-0.000796515153360536 -0.00021421833107786 -4.46582034905605e-05 3.25310967711459e-05 -1.66962302196895e-05 4.02007264121902e-05 2.19461553016802e-06]
MF141='out1mf141':'linear',[3.57219470379298e-07 7.25237864390865e-07 1.51736545717895e-07 -1.10900109247191e-07 5.72382108389618e-08 -1.36178555841878e-07 -1.79588116538051e-09]
MF142='out1mf142':'linear',[-0.00191963169058477 -0.00123918765785379 -0.000258838236833192 0.000189009163287128 -9.75612212028995e-05 0.000232717104192264 8.51353145789899e-06]
MF143='out1mf143':'linear',[-0.00127193006927986 -0.000677306427802812 -0.00014147916226785 0.000103294342071545 -5.33135626731948e-05 0.000127228235568515 4.87721799459393e-06]
MF144='out1mf144':'linear',[3.45965207379198e-10 9.66522392579234e-10 2.03659850823296e-10 -1.49129489397383e-10 7.75829324916037e-11 -1.82787826446752e-10 -2.50850198846629e-12]
MF145='out1mf145':'linear',[0 0 0 0 0 0 0]
MF146='out1mf146':'linear',[8.08094957853735e-06 1.54650348776147e-05 3.22669656964442e-06 -2.3569614624839e-06 1.21390846120671e-06 -2.89608333796547e-06 -3.40438823794283e-08]
MF147='out1mf147':'linear',[1.66724814683196e-06 3.23951820214397e-06 6.76838637064094e-07 -4.94533762990726e-07 2.5504013349126e-07 -6.07545871726764e-07 -7.04557893174231e-09]
MF148='out1mf148':'linear',[-0.000626071408542347 -0.000148531440953277 -3.10146353177996e-05 2.26057281745409e-05 -1.16357554762378e-05 2.79272371723267e-05 1.79463237377436e-06]
MF149='out1mf149':'linear',[-0.000622484199870223 -0.000204195021777903 -4.20549939050048e-05 3.04429859047337e-05 -1.52681769390341e-05 3.78722942217275e-05 9.38818820637651e-07]
MF150='out1mf150':'linear',[1.27119738075102e-05 2.508399795597e-05 5.2416686591987e-06 -3.83006854922604e-06 1.97525550430006e-06 -4.70460376985395e-06 -5.69902060192791e-08]
MF151='out1mf151':'linear',[-0.00105121472558092 -0.0005798489657721 -0.000121124539045647 8.84383457043606e-05 -4.56510168420327e-05 0.000108920129361329 4.10421089398949e-06]
MF152='out1mf152':'linear',[-0.000670753272023515 -0.000175437951093845 -3.66214670915582e-05 2.66927947913193e-05 -1.37314785184175e-05 3.29669454513834e-05 1.91706948264584e-06]
MF153='out1mf153':'linear',[2.56100529965001e-09 7.73660158991599e-09 1.63153731548023e-09 -1.19499393007901e-09 6.22213206594846e-10 -1.46420022869559e-09 -2.01360192737235e-11]
MF154='out1mf154':'linear',[0 0 0 0 0 0 0]
MF155='out1mf155':'linear',[4.26884234385225e-07 8.369834717317e-07 1.7510677572709e-07 -1.27972652159722e-07 6.60770133810907e-08 -1.5719444983428e-07 -1.81579003617361e-09]
MF156='out1mf156':'linear',[1.00614102998405e-07 1.9613515377358e-07 4.10239817050798e-08 -2.99796616816053e-08 1.54755365346895e-08 -3.68271772478932e-08 -4.25028161056267e-10]
MF157='out1mf157':'linear',[0 0 0 0 0 0 0]
MF158='out1mf158':'linear',[2.22993801298947e-06 4.40460020122072e-06 9.21921738818049e-07 -6.73830599516007e-07 3.48071584120432e-07 -8.27625273044029e-07 -9.5676538456981e-09]
MF159='out1mf159':'linear',[5.21873413070688e-07 1.02597930822852e-06 2.14707252398841e-07 -1.56921924850469e-07 8.10423429411464e-08 -1.9274518034027e-07 -2.2260559030634e-09]
MF160='out1mf160':'linear',[0 0 0 0 0 0 0]
MF161='out1mf161':'linear',[0 0 0 0 0 0 0]
MF162='out1mf162':'linear',[0 0 0 0 0 0 0]
MF163='out1mf163':'linear',[0 0 0 0 0 0 0]
MF164='out1mf164':'linear',[0 0 0 0 0 0 0]
MF165='out1mf165':'linear',[0 0 0 0 0 0 0]
MF166='out1mf166':'linear',[0 0 0 0 0 0 0]
MF167='out1mf167':'linear',[0 0 0 0 0 0 0]
MF168='out1mf168':'linear',[0 0 0 0 0 0 0]
MF169='out1mf169':'linear',[0 0 0 0 0 0 0]
MF170='out1mf170':'linear',[0 0 0 0 0 0 0]
MF171='out1mf171':'linear',[0 0 0 0 0 0 0]
MF172='out1mf172':'linear',[0 0 0 0 0 0 0]
MF173='out1mf173':'linear',[0 0 0 0 0 0 0]
MF174='out1mf174':'linear',[0 0 0 0 0 0 0]
MF175='out1mf175':'linear',[0 0 0 0 0 0 0]
MF176='out1mf176':'linear',[0 0 0 0 0 0 0]
MF177='out1mf177':'linear',[0 0 0 0 0 0 0]
MF178='out1mf178':'linear',[0 0 0 0 0 0 0]
MF179='out1mf179':'linear',[0 0 0 0 0 0 0]
MF180='out1mf180':'linear',[0 0 0 0 0 0 0]
MF181='out1mf181':'linear',[0 0 0 0 0 0 0]
MF182='out1mf182':'linear',[0 0 0 0 0 0 0]
MF183='out1mf183':'linear',[0 0 0 0 0 0 0]
MF184='out1mf184':'linear',[0 0 0 0 0 0 0]
MF185='out1mf185':'linear',[0 0 0 0 0 0 0]
MF186='out1mf186':'linear',[0 0 0 0 0 0 0]
MF187='out1mf187':'linear',[0 0 0 0 0 0 0]
MF188='out1mf188':'linear',[0 0 0 0 0 0 0]
MF189='out1mf189':'linear',[0 0 0 0 0 0 0]
MF190='out1mf190':'linear',[0 0 0 0 0 0 0]
MF191='out1mf191':'linear',[0 0 0 0 0 0 0]
MF192='out1mf192':'linear',[0 0 0 0 0 0 0]
MF193='out1mf193':'linear',[-0.000509576616486986 -0.000349554846047514 -7.30138592111274e-05 5.33188599556419e-05 -2.75230656459098e-05 6.5642152491934e-05 2.17100126737728e-06]
MF194='out1mf194':'linear',[-0.00042642416490168 -0.00027653992781823 -5.7765563392301e-05 4.21834147649505e-05 -2.177779177443e-05 5.19369217388951e-05 1.59766855086328e-06]
MF195='out1mf195':'linear',[0 0 0 0 0 0 0]
MF196='out1mf196':'linear',[-0.00076601866277731 -0.000526721426732869 -0.0001100167807714 8.03389184599944e-05 -4.14666699678181e-05 9.89077146131881e-05 3.57921163925465e-06]
MF197='out1mf197':'linear',[-0.000535929106357764 -0.000367201190062225 -7.6699842972335e-05 5.60105666096371e-05 -2.89125929041383e-05 6.8956083073296e-05 2.27741077316898e-06]
MF198='out1mf198':'linear',[0 0 0 0 0 0 0]
MF199='out1mf199':'linear',[0 0 0 0 0 0 0]
MF200='out1mf200':'linear',[0 0 0 0 0 0 0]
MF201='out1mf201':'linear',[0 0 0 0 0 0 0]
MF202='out1mf202':'linear',[-0.000341361977631421 -0.000224195814993266 -4.68312009613441e-05 3.41987226133999e-05 -1.76552858646596e-05 4.21052608706701e-05 1.29798240037764e-06]
MF203='out1mf203':'linear',[-0.000324054836236765 -0.000184655998738574 -3.85754949606821e-05 2.81684860651173e-05 -1.45450188247684e-05 3.46885273097815e-05 1.04435887197651e-06]
MF204='out1mf204':'linear',[0 0 0 0 0 0 0]
MF205='out1mf205':'linear',[-0.000434398612169945 -0.000298843811511838 -6.24213364065703e-05 4.5583603505125e-05 -2.35299684236334e-05 5.6118885463148e-05 1.86459791541727e-06]
MF206='out1mf206':'linear',[-0.000360046372553917 -0.000235709864673415 -4.9236410927412e-05 3.59551004183458e-05 -1.85621036257104e-05 4.42679078552616e-05 1.36397805876181e-06]
MF207='out1mf207':'linear',[0 0 0 0 0 0 0]
MF208='out1mf208':'linear',[0 0 0 0 0 0 0]
MF209='out1mf209':'linear',[0 0 0 0 0 0 0]
MF210='out1mf210':'linear',[0 0 0 0 0 0 0]
MF211='out1mf211':'linear',[0 0 0 0 0 0 0]
MF212='out1mf212':'linear',[0 0 0 0 0 0 0]
MF213='out1mf213':'linear',[0 0 0 0 0 0 0]
MF214='out1mf214':'linear',[0 0 0 0 0 0 0]
MF215='out1mf215':'linear',[0 0 0 0 0 0 0]
MF216='out1mf216':'linear',[0 0 0 0 0 0 0]
MF217='out1mf217':'linear',[0 0 0 0 0 0 0]
MF218='out1mf218':'linear',[0 0 0 0 0 0 0]
MF219='out1mf219':'linear',[0 0 0 0 0 0 0]
MF220='out1mf220':'linear',[-0.00102727308765857 -0.000706220289393025 -0.000147509288120923 0.00010771775585018 -5.55987280999561e-05 0.000132614565584664 4.75660182489395e-06]
MF221='out1mf221':'linear',[-0.000733180110135588 -0.000499165216071395 -0.000104264647316433 7.61398945866264e-05 -3.93038985866537e-05 9.37386038465813e-05 3.0714498140823e-06]
MF222='out1mf222':'linear',[0 0 0 0 0 0 0]
MF223='out1mf223':'linear',[-0.00180546294318576 -0.00121702824082543 -0.000254197616031437 0.000185620851107395 -9.58006713639709e-05 0.00022853178754022 8.93232521347443e-06]
MF224='out1mf224':'linear',[-0.00107703811954529 -0.000740288642161126 -0.00015462528058626 0.000112914197831209 -5.82809900260161e-05 0.000139012078502742 4.97841628972028e-06]
MF225='out1mf225':'linear',[0 0 0 0 0 0 0]
MF226='out1mf226':'linear',[0 0 0 0 0 0 0]
MF227='out1mf227':'linear',[0 0 0 0 0 0 0]
MF228='out1mf228':'linear',[0 0 0 0 0 0 0]
MF229='out1mf229':'linear',[-0.000593394258258445 -0.000406057521466818 -8.48161422870791e-05 6.1937548259794e-05 -3.1972208863388e-05 7.62530677715323e-05 2.51259960604679e-06]
MF230='out1mf230':'linear',[-0.000500353199465092 -0.000321945621279943 -6.72505435168682e-05 4.91097056496698e-05 -2.53538499579013e-05 6.04653853509973e-05 1.857821842473e-06]
MF231='out1mf231':'linear',[0 0 0 0 0 0 0]
MF232='out1mf232':'linear',[-0.000884221790334406 -0.000608011981469493 -0.00012699616771401 9.2738075690411e-05 -4.78666670577392e-05 0.000114172650347781 4.11514317075406e-06]
MF233='out1mf233':'linear',[-0.000624183067176251 -0.000426575226878089 -8.9101912978559e-05 6.50672482929441e-05 -3.35878524088706e-05 8.01062655565585e-05 2.63598583896016e-06]
MF234='out1mf234':'linear',[0 0 0 0 0 0 0]
MF235='out1mf235':'linear',[0 0 0 0 0 0 0]
MF236='out1mf236':'linear',[0 0 0 0 0 0 0]
MF237='out1mf237':'linear',[0 0 0 0 0 0 0]
MF238='out1mf238':'linear',[0 0 0 0 0 0 0]
MF239='out1mf239':'linear',[0 0 0 0 0 0 0]
MF240='out1mf240':'linear',[0 0 0 0 0 0 0]
MF241='out1mf241':'linear',[0 0 0 0 0 0 0]
MF242='out1mf242':'linear',[0 0 0 0 0 0 0]
MF243='out1mf243':'linear',[0 0 0 0 0 0 0]
MF244='out1mf244':'linear',[0 0 0 0 0 0 0]
MF245='out1mf245':'linear',[0 0 0 0 0 0 0]
MF246='out1mf246':'linear',[0 0 0 0 0 0 0]
MF247='out1mf247':'linear',[0 0 0 0 0 0 0]
MF248='out1mf248':'linear',[0 0 0 0 0 0 0]
MF249='out1mf249':'linear',[0 0 0 0 0 0 0]
MF250='out1mf250':'linear',[0 0 0 0 0 0 0]
MF251='out1mf251':'linear',[0 0 0 0 0 0 0]
MF252='out1mf252':'linear',[0 0 0 0 0 0 0]
MF253='out1mf253':'linear',[0 0 0 0 0 0 0]
MF254='out1mf254':'linear',[-0.000117667656376872 -0.000327240420386936 -9.11749142185465e-05 6.7900786423619e-05 -3.55361201883767e-05 7.74216923429323e-05 6.81608975210775e-07]
MF255='out1mf255':'linear',[-0.000139546404617048 -0.000409610714115374 -7.23888857935471e-05 5.48215220647391e-05 -3.04075340222091e-05 5.42029424931099e-05 5.64468460372684e-07]
MF256='out1mf256':'linear',[0 0 0 0 0 0 0]
MF257='out1mf257':'linear',[-0.000126749663258978 -0.000294030278736967 -7.11682087690665e-05 5.23250897432023e-05 -2.67603141159815e-05 6.23507486266922e-05 6.25137367381799e-07]
MF258='out1mf258':'linear',[-7.30225069725904e-05 -0.00017148424325755 -4.55625630557974e-05 3.35784566521114e-05 -1.67217744550296e-05 3.7746023540727e-05 3.75668440225199e-07]
MF259='out1mf259':'linear',[0 0 0 0 0 0 0]
MF260='out1mf260':'linear',[0 0 0 0 0 0 0]
MF261='out1mf261':'linear',[0 0 0 0 0 0 0]
MF262='out1mf262':'linear',[0 0 0 0 0 0 0]
MF263='out1mf263':'linear',[-0.000169276026251768 -0.000537286293675762 -0.000171421410081148 0.000129548754272941 -6.59735021920902e-05 0.000142314866055193 1.14310127887895e-06]
MF264='out1mf264':'linear',[-8.63893847763176e-05 -0.000239241714136435 -1.56762106189246e-05 1.38799654773791e-05 -2.30786200621614e-06 -2.51116251276747e-05 2.33547015102546e-07]
MF265='out1mf265':'linear',[0 0 0 0 0 0 0]
MF266='out1mf266':'linear',[-4.8330327798741e-05 -0.000127520280856955 -4.11234941010986e-05 3.12619897285037e-05 -1.54695086624158e-05 3.51749568699206e-05 3.15068067664818e-07]
MF267='out1mf267':'linear',[-6.85252945432332e-05 -0.000207224491970244 -7.86559270343468e-05 5.8679222834401e-05 -2.81841140417874e-05 6.11680938682383e-05 5.0542250933521e-07]
MF268='out1mf268':'linear',[0 0 0 0 0 0 0]
MF269='out1mf269':'linear',[0 0 0 0 0 0 0]
MF270='out1mf270':'linear',[0 0 0 0 0 0 0]
MF271='out1mf271':'linear',[8.64256977215e-10 2.75966097238511e-09 7.07380633243884e-10 -5.26362834860674e-10 2.88536650072468e-10 -6.34532016140484e-10 -9.00471147786421e-12]
MF272='out1mf272':'linear',[-4.57004428301498e-07 -1.97438613390445e-06 -4.87631541175354e-07 3.61751535742052e-07 -1.96614432872942e-07 4.37496461170496e-07 5.56532628379294e-09]
MF273='out1mf273':'linear',[-4.50896379226957e-08 -1.72367879757964e-07 -4.05512192493824e-08 2.99636690498819e-08 -1.60816701491564e-08 3.63888086374051e-08 4.66492617599763e-10]
MF274='out1mf274':'linear',[-4.38112213872686e-05 -8.58252106714242e-05 -1.80977621755708e-05 1.32454242036752e-05 -6.88832438841686e-06 1.62568804974063e-05 2.5409617822143e-07]
MF275='out1mf275':'linear',[-0.000209662165972339 -0.000406990720820744 -8.65151308752307e-05 6.339375302901e-05 -3.31499061683158e-05 7.7746482438821e-05 1.29402420514008e-06]
MF276='out1mf276':'linear',[1.66235441990609e-06 2.36060781023145e-06 4.58993454684943e-07 -3.32686238225644e-07 1.66380891538258e-07 -4.12026523614762e-07 -5.7518102065821e-09]
MF277='out1mf277':'linear',[-7.12093254834484e-06 -1.37364232431926e-05 -2.89636783182662e-06 2.11930488319446e-06 -1.10109281212451e-06 2.60177049734838e-06 4.0679390972724e-08]
MF278='out1mf278':'linear',[-5.02585204084252e-05 -9.59640802236202e-05 -2.02537661116916e-05 1.48230759187775e-05 -7.70807890078622e-06 1.81941606188921e-05 2.85137550724365e-07]
MF279='out1mf279':'linear',[6.65590533958768e-09 1.45758126015998e-08 3.06216679773006e-09 -2.24016408741882e-09 1.16175220801198e-09 -2.74923530444623e-09 -3.74395453935881e-11]
MF280='out1mf280':'linear',[6.08253465551661e-09 1.94221556140626e-08 4.97845817827496e-09 -3.7044771044059e-09 2.03068557121507e-09 -4.46575854168567e-09 -6.33740554846708e-11]
MF281='out1mf281':'linear',[-0.00032132820650004 -0.000821196405392584 -0.000229629332302032 0.000169843441263868 -8.90056236377215e-05 0.000200634780398411 1.84264895746209e-06]
MF282='out1mf282':'linear',[-0.000367275080109424 -0.000962498921819996 -0.000212482146029377 0.000158353679649224 -8.63271443595512e-05 0.000181980363482528 1.71040788944733e-06]
MF283='out1mf283':'linear',[-0.000156734265265715 -0.000309230350561678 -6.52013198087478e-05 4.77244699219952e-05 -2.4830690407849e-05 5.85697902816402e-05 9.12461207221932e-07]
MF284='out1mf284':'linear',[-0.000106998809412966 -0.000606252237752628 -0.000184457845209173 0.000136411275801117 -7.17614368707936e-05 0.000162170415788536 2.30064573812337e-06]
MF285='out1mf285':'linear',[-0.000301448848646394 -0.000740756416841495 -0.000176144905981338 0.000128962295554683 -6.55063457159694e-05 0.00015434772548333 1.42538486248912e-06]
MF286='out1mf286':'linear',[-2.50886248583691e-05 -4.80908320251766e-05 -1.0143023115043e-05 7.42245160539542e-06 -3.85767822666385e-06 9.11130967994952e-06 1.42793740509417e-07]
MF287='out1mf287':'linear',[-0.000175516377661723 -0.000335957079179492 -7.0987075510602e-05 5.1964901860289e-05 -2.70478830071652e-05 6.37706837546576e-05 9.99488959138943e-07]
MF288='out1mf288':'linear',[5.74336752788677e-08 1.26052095618186e-07 2.64825244633269e-08 -1.93737875807744e-08 1.00475977556673e-08 -2.37761212938194e-08 -3.23812802657274e-10]
MF289='out1mf289':'linear',[0 0 0 0 0 0 0]
MF290='out1mf290':'linear',[-0.000256110266300575 -0.000719145260001995 -0.00021117368256686 0.000156677594102869 -8.12447689928472e-05 0.000176414572900853 1.53413254521065e-06]
MF291='out1mf291':'linear',[-0.000282716717941684 -0.000821130689948268 -0.000149415084287449 0.00011262344103953 -6.10721111170615e-05 0.000106738149615978 1.18024412534404e-06]
MF292='out1mf292':'linear',[0 0 0 0 0 0 0]
MF293='out1mf293':'linear',[-0.000213478742553747 -0.00050066761428218 -0.000129208009442787 9.4852320371695e-05 -4.80005623305275e-05 0.000111553915344134 1.05779916040318e-06]
MF294='out1mf294':'linear',[-0.000161833790045534 -0.000388351861706917 -0.000107890862597386 7.9398874479974e-05 -3.94834186305897e-05 8.88791262860212e-05 8.49579338754748e-07]
MF295='out1mf295':'linear',[0 0 0 0 0 0 0]
MF296='out1mf296':'linear',[0 0 0 0 0 0 0]
MF297='out1mf297':'linear',[0 0 0 0 0 0 0]
MF298='out1mf298':'linear',[2.4071843319807e-10 7.68638591233666e-10 1.97024221034164e-10 -1.46605975122878e-10 8.03650906579672e-11 -1.76733953865844e-10 -2.50805037795248e-12]
MF299='out1mf299':'linear',[-5.89124186698107e-08 -2.79292092414398e-07 -7.08874916704926e-08 5.27005189025795e-08 -2.8835463551318e-08 6.35927751683773e-08 8.03776429009689e-10]
MF300='out1mf300':'linear',[-6.87427496147639e-09 -2.63207050272117e-08 -6.26738218767444e-09 4.63610753982869e-09 -2.49694564856733e-09 5.62395687441048e-09 7.21329911107171e-11]
MF301='out1mf301':'linear',[-1.79649961754493e-05 -3.52960713753551e-05 -7.44295648379002e-06 5.44710260897408e-06 -2.83221507443248e-06 6.68585323444896e-06 1.04494515058234e-07]
MF302='out1mf302':'linear',[-0.000106237983198115 -0.000206256780244095 -4.36133782158689e-05 3.19339101746262e-05 -1.66428796966618e-05 3.91842255089886e-05 6.30200697509571e-07]
MF303='out1mf303':'linear',[3.65543757519455e-07 5.94457685444905e-07 1.18618019729085e-07 -8.625415126525e-08 4.37031507897165e-08 -1.06487759115252e-07 -1.46409000659316e-09]
MF304='out1mf304':'linear',[-2.87647435004325e-06 -5.65461970408362e-06 -1.19250184882739e-06 8.72568330119152e-07 -4.5336762107068e-07 1.07121791180114e-06 1.66317815021154e-08]
MF305='out1mf305':'linear',[-2.07825177422338e-05 -3.98529916879544e-05 -8.40768867596057e-06 6.15274506519383e-06 -3.19825331225966e-06 7.55262669984751e-06 1.18238264057656e-07]
MF306='out1mf306':'linear',[1.51685900332836e-09 3.31778561372911e-09 6.97007014648009e-10 -5.09900996329293e-10 2.64430696191185e-10 -6.25779031493572e-10 -8.52159492286874e-12]
MF307='out1mf307':'linear',[1.69414682293583e-09 5.40958417693302e-09 1.38663231424319e-09 -1.03179488034248e-09 5.65599656014365e-10 -1.2438319013166e-09 -1.76513510956388e-11]
MF308='out1mf308':'linear',[4.99882086022448e-06 3.27310111935008e-06 -2.48269971165307e-07 2.37936180079658e-07 -2.17612975568703e-07 2.13943545540213e-07 6.38638939763959e-09]
MF309='out1mf309':'linear',[1.82464016648261e-06 2.99583991201195e-06 5.06892739057556e-07 -3.63633169932928e-07 1.76716463120002e-07 -4.56510447717462e-07 -4.88409806993664e-09]
MF310='out1mf310':'linear',[-6.39446105577657e-05 -0.000125745237635033 -2.65136125416256e-05 1.9405435909589e-05 -1.00933091448081e-05 2.38167286569824e-05 3.71931289707537e-07]
MF311='out1mf311':'linear',[-0.000218803271842207 -0.000456807502068021 -0.00010100914133333 7.4273580706468e-05 -3.93241819435857e-05 9.07656887028088e-05 1.60064781707131e-06]
MF312='out1mf312':'linear',[1.25420614736684e-05 1.99036582280223e-05 3.69252669134916e-06 -2.67062484476934e-06 1.33146876790545e-06 -3.31990839930602e-06 -3.83587781512411e-08]
MF313='out1mf313':'linear',[-1.03435257830686e-05 -1.99650560812127e-05 -4.21028896406584e-06 3.08084395739959e-06 -1.60091592321568e-06 3.78204073382691e-06 5.91648298757445e-08]
MF314='out1mf314':'linear',[-7.29022320103138e-05 -0.000139628033125267 -2.94798604021942e-05 2.15769974562408e-05 -1.12236763951794e-05 2.64822426346117e-05 4.1497941650616e-07]
MF315='out1mf315':'linear',[1.30970599077715e-08 2.87042084620574e-08 6.03040433341991e-09 -4.41162841668019e-09 2.2879033557092e-09 -5.41413373624291e-09 -7.37326863314228e-11]
MF316='out1mf316':'linear',[0 0 0 0 0 0 0]
MF317='out1mf317':'linear',[5.9255305824358e-07 1.11868700540816e-06 2.09487980177956e-07 -1.51678614607832e-07 7.6040071256795e-08 -1.88399738523679e-07 -2.161174346857e-09]
MF318='out1mf318':'linear',[1.37739167955427e-07 2.63409682162553e-07 5.08301218520578e-08 -3.6893857885496e-08 1.86379257418233e-08 -4.56957061889747e-08 -5.2769673219846e-10]
MF319='out1mf319':'linear',[0 0 0 0 0 0 0]
MF320='out1mf320':'linear',[3.26431371644682e-06 6.44547168685423e-06 1.27647506032671e-06 -9.29091458240732e-07 4.73985367867433e-07 -1.14710625547019e-06 -1.32055943607371e-08]
MF321='out1mf321':'linear',[7.56119454791764e-07 1.50608836956276e-06 3.03600048914144e-07 -2.21288816282091e-07 1.13384461543219e-07 -2.72774378399974e-07 -3.15189572580837e-09]
MF322='out1mf322':'linear',[0 0 0 0 0 0 0]
MF323='out1mf323':'linear',[0 0 0 0 0 0 0]
MF324='out1mf324':'linear',[0 0 0 0 0 0 0]
MF325='out1mf325':'linear',[0 0 0 0 0 0 0]
MF326='out1mf326':'linear',[0 0 0 0 0 0 0]
MF327='out1mf327':'linear',[0 0 0 0 0 0 0]
MF328='out1mf328':'linear',[-2.14530529660449e-05 -7.08754401417647e-05 -9.0471908737162e-05 3.35893143228979e-05 -1.38004112095513e-05 2.39459850313648e-05 6.56866445638017e-07]
MF329='out1mf329':'linear',[-2.21374612786005e-05 -7.31368175320158e-05 -9.26504627853075e-05 3.46770362311022e-05 -1.42426689995313e-05 2.47099210011124e-05 6.6291446582523e-07]
MF330='out1mf330':'linear',[0 0 0 0 0 0 0]
MF331='out1mf331':'linear',[-1.07408922277499e-05 -3.54849966441998e-05 -4.58671273406691e-05 1.68019557372132e-05 -6.90720838791492e-06 1.19890678079911e-05 3.42919881470617e-07]
MF332='out1mf332':'linear',[-1.03381921430027e-05 -3.41546951077281e-05 -4.37809669763574e-05 1.61823328233735e-05 -6.64984309797212e-06 1.15395351838326e-05 3.2038054337483e-07]
MF333='out1mf333':'linear',[0 0 0 0 0 0 0]
MF334='out1mf334':'linear',[-2.61443146370328e-06 -8.6400211484834e-06 -7.24667825072567e-06 4.12802980273081e-06 -1.67556351647591e-06 2.91921585551685e-06 4.18652815125273e-08]
MF335='out1mf335':'linear',[-0.000126168843612535 -0.000410007460172635 -0.000332853705746031 0.00015814617207231 -7.02319036484849e-05 0.000140329764981649 1.65302682278968e-06]
MF336='out1mf336':'linear',[-2.92640748860991e-05 -9.61534017274105e-05 -8.63130305182791e-05 6.63002860748543e-05 -2.7933956883441e-05 7.14746729271632e-05 6.49135399894502e-07]
MF337='out1mf337':'linear',[-2.94058637762071e-05 -9.71549720139806e-05 -0.000129514347610767 4.55516637566861e-05 -1.87864187852712e-05 3.28307160156773e-05 1.24687201315011e-06]
MF338='out1mf338':'linear',[-0.000173535270484597 -0.000554632822883577 -0.000476887739468523 0.000228830414158006 -9.78603008200629e-05 0.000184173301872409 2.68259744554622e-06]
MF339='out1mf339':'linear',[-8.03480458060731e-05 -0.000256218718964775 -9.53765173023774e-05 7.0989344455164e-05 -3.68463821282587e-05 9.0780950096717e-05 7.68938405436264e-07]
MF340='out1mf340':'linear',[-3.35174137033907e-05 -0.000110733305433315 -0.000141411840656142 5.24507068254989e-05 -2.15537244485203e-05 3.74126986439515e-05 1.04226411024765e-06]
MF341='out1mf341':'linear',[-3.08717687851743e-05 -0.000101992899272723 -0.000130551952879971 4.82826805236402e-05 -1.98455915323764e-05 3.44598799728374e-05 9.78701724080945e-07]
MF342='out1mf342':'linear',[0 0 0 0 0 0 0]
MF343='out1mf343':'linear',[-2.31549144136279e-06 -7.65219371262612e-06 -6.48114866709792e-06 3.60984261604038e-06 -1.47328612269574e-06 2.58613399433442e-06 3.71955115680926e-08]
MF344='out1mf344':'linear',[-4.40370335261031e-05 -0.000145573468696003 -0.000240833564389615 6.08011067624607e-05 -2.89872614297783e-05 7.19046592936396e-05 8.17487461799041e-07]
MF345='out1mf345':'linear',[-0.000118172204247049 -0.000398233199237409 -0.000268999697832694 0.000217294504025271 -9.64092474234757e-05 0.000247507549873916 1.80729104260276e-06]
MF346='out1mf346':'linear',[-2.51292447832704e-07 -8.3697231328337e-07 6.24736290975434e-06 2.90297450689841e-07 -1.03996303192908e-07 2.85339891397344e-07 -3.02227141485064e-08]
MF347='out1mf347':'linear',[-0.000154951543895998 -0.000507725151346434 -0.000641401113807149 0.000262531817738873 -0.000104564518717246 0.000176441655488326 2.60849116139385e-06]
MF348='out1mf348':'linear',[-7.5642211730169e-05 -0.000249600592431927 -8.18816888479561e-05 6.28748003553172e-05 -3.62165394438397e-05 0.000103503400867968 6.21066849518437e-07]
MF349='out1mf349':'linear',[3.09726127435434e-07 1.02328803583579e-06 1.18766135647799e-06 -4.8902359397651e-07 1.99939891804082e-07 -3.45693720409754e-07 -6.78772467698288e-09]
MF350='out1mf350':'linear',[7.15389082843603e-07 2.36354305989014e-06 2.73569703936758e-06 -1.12932117028971e-06 4.61733723541274e-07 -7.98472317444874e-07 -1.56524209792828e-08]
MF351='out1mf351':'linear',[0 0 0 0 0 0 0]
MF352='out1mf352':'linear',[1.92373961794047e-08 6.19900274753214e-08 1.65665326259901e-08 -1.23319813123407e-08 6.74681980157041e-09 -1.48472939422328e-08 -2.10476213344473e-10]
MF353='out1mf353':'linear',[-5.66794568589443e-07 -2.36689165696829e-06 -3.3651659669787e-07 2.52240014975531e-07 -1.50447251698232e-07 3.01427267959711e-07 2.51259555675874e-09]
MF354='out1mf354':'linear',[-1.59815565769135e-07 -5.43152590254703e-07 -1.34773218990839e-07 1.00123051278182e-07 -5.46428447940088e-08 1.20805526100901e-07 1.54560572891454e-09]
MF355='out1mf355':'linear',[2.47409753530829e-05 -0.00048160094209086 -0.000171248215113139 7.16321012049383e-05 -4.19149805885668e-05 8.91856391814759e-05 2.44754571187536e-06]
MF356='out1mf356':'linear',[0.000205944977891707 -0.00081556703009736 -0.000157343829477116 7.08448595212839e-05 -4.19827647009386e-05 9.70718387295238e-05 2.54520032270531e-06]
MF357='out1mf357':'linear',[2.21729060668145e-06 2.75209124903301e-06 4.79929840959592e-07 -3.41783533665603e-07 1.61210845325778e-07 -4.36670554149301e-07 -6.53789251100225e-09]
MF358='out1mf358':'linear',[-0.000249671094368501 -0.000348387886016438 -0.000145132630956883 6.06209455890353e-05 -3.52211557338402e-05 7.3108909233106e-05 1.2067209114772e-06]
MF359='out1mf359':'linear',[6.00839122824082e-05 -0.000434326899788861 -0.000125860472345879 6.47773869079179e-05 -3.84399828432952e-05 8.23862523266436e-05 2.12517945545774e-06]
MF360='out1mf360':'linear',[1.1742626600564e-08 2.56711642997801e-08 5.39301100733859e-09 -3.94529104998274e-09 2.04598187838914e-09 -4.84189649483095e-09 -6.5933687913585e-11]
MF361='out1mf361':'linear',[4.14555342446557e-08 1.27010036425992e-07 -1.26865255972581e-06 2.83544222435634e-07 -7.26935494876816e-08 8.2747729390427e-09 1.2816122621374e-09]
MF362='out1mf362':'linear',[-0.000157044661994799 -0.00066881643670293 -0.00019066387460166 0.000164669565373593 -9.41894930479794e-05 0.000218850108796914 1.9140555274999e-06]
MF363='out1mf363':'linear',[-0.000143924126976939 -0.000492119056218026 -0.000222852911060075 0.000172217380412737 -8.18055818358049e-05 0.000179012995524691 1.77967202644598e-06]
MF364='out1mf364':'linear',[0.000245533247149672 -0.000398219477274021 -0.000174615909892027 -5.59118919375123e-06 -7.0676090645771e-06 1.96134658048269e-05 9.93996209741429e-07]
MF365='out1mf365':'linear',[0.000412570645023554 -0.000903508021749432 -0.000244297973766593 0.000123448383642234 -5.55138037433968e-05 0.000183171893365846 2.1811149049466e-06]
MF366='out1mf366':'linear',[-3.24944813745725e-05 -0.000306681477761456 -0.000197260661171788 0.00015388756932136 -7.12832888351161e-05 0.000149363123622349 1.3270803454947e-06]
MF367='out1mf367':'linear',[4.09254705587685e-05 -0.000281971849045865 -0.000171344830253676 4.05130115247358e-05 -2.44980971041384e-05 4.85766004795351e-05 1.51023641806722e-06]
MF368='out1mf368':'linear',[0.000192934724602219 -0.00062702126875116 -0.000178950512144156 6.10343226824783e-05 -3.90237811320793e-05 8.89446731922541e-05 1.87677360571614e-06]
MF369='out1mf369':'linear',[1.01416460664265e-07 2.22136331214161e-07 4.66677481650842e-08 -3.41403685568885e-08 1.77052936818561e-08 -4.18986264302187e-08 -5.70586523666501e-10]
MF370='out1mf370':'linear',[-3.88243403922837e-07 -1.28217447985591e-06 -1.63586306264058e-06 7.16853675859256e-07 -2.76451734632375e-07 4.3237035867078e-07 6.7890454227655e-09]
MF371='out1mf371':'linear',[-8.64888833124948e-05 -0.000285638386405748 4.44691263229708e-05 6.0998230456168e-06 -2.3303128405892e-05 0.000102322148554755 3.26088041751256e-07]
MF372='out1mf372':'linear',[-0.000157259844228869 -0.000521452641113295 -0.000325376748123871 0.000255265872159571 -0.000111421668699204 0.000258315799038467 2.32310803681357e-06]
MF373='out1mf373':'linear',[4.09529800628229e-07 1.35470125487524e-06 9.40876843912738e-07 -1.67968736356949e-07 1.44281177332313e-07 -4.4884266864529e-07 -1.12041972758245e-08]
MF374='out1mf374':'linear',[-1.69909720117249e-05 -8.35664570845825e-05 0.000127061562453155 -5.76265298608509e-05 5.09381559153744e-06 4.60515308103457e-05 -7.45848296684654e-08]
MF375='out1mf375':'linear',[-0.000188210566697722 -0.000616331073145606 -0.00023026245346948 0.000183746683841749 -9.27497366210324e-05 0.000220631604014864 1.87109157387111e-06]
MF376='out1mf376':'linear',[9.25076330761233e-08 3.0562425223749e-07 3.70061515446253e-07 -1.45261899764793e-07 5.95869420231909e-08 -1.03262468741614e-07 -2.00174274612294e-09]
MF377='out1mf377':'linear',[2.21921540788534e-07 7.33189643017564e-07 8.74779528589974e-07 -3.48326574761395e-07 1.42847668560637e-07 -2.47700171296933e-07 -4.80183012978079e-09]
MF378='out1mf378':'linear',[0 0 0 0 0 0 0]
MF379='out1mf379':'linear',[5.31314528280248e-09 1.71190310357834e-08 4.57272170645422e-09 -3.40387849860359e-09 1.86230216912462e-09 -4.09821667417507e-09 -5.80973032196092e-11]
MF380='out1mf380':'linear',[6.01579623138488e-08 9.64332414799408e-08 8.5361390385673e-08 -6.29141311436949e-08 3.12300055222219e-08 -7.63606222227753e-08 -1.31690402991011e-09]
MF381='out1mf381':'linear',[-2.43978402773531e-08 -8.29898100106751e-08 -2.03445925299962e-08 1.51215072568319e-08 -8.27820710489004e-09 1.82395699308967e-08 2.32577596347261e-10]
MF382='out1mf382':'linear',[-0.000329620458355776 -0.00061597524850116 -0.000116240484007576 9.00697745480119e-05 -5.53101325373484e-05 0.000122444900126151 2.02268745520749e-06]
MF383='out1mf383':'linear',[6.90728372087882e-05 -0.000820214697912728 -0.000139929608494136 0.000107654900213372 -6.41183660089271e-05 0.000143478037862519 3.63690954358355e-06]
MF384='out1mf384':'linear',[5.41760681043374e-07 8.70089702322384e-07 1.76974868678572e-07 -1.28229170696412e-07 6.41205592283998e-08 -1.59712788247733e-07 -2.25619528018711e-09]
MF385='out1mf385':'linear',[-0.000867193358150169 3.81489064768544e-05 2.88110608363979e-06 -1.75450601328985e-06 -7.67123049736764e-06 6.59454684392866e-06 -2.42542001841019e-06]
MF386='out1mf386':'linear',[-0.000294312930962209 -0.000531021353010267 -0.000108469537788808 8.32385431746123e-05 -5.04183393159737e-05 0.000109316740269448 1.60859994380694e-06]
MF387='out1mf387':'linear',[2.67481778493434e-09 5.8414511244226e-09 1.22715717712151e-09 -8.97730442793521e-10 4.65545376417076e-10 -1.10175510768449e-09 -1.50023953696115e-11]
MF388='out1mf388':'linear',[2.73494876448572e-08 8.72048158015259e-08 1.61851332123761e-08 -1.21818488713959e-08 7.62270720425419e-09 -1.68891967219117e-08 -2.41464844281505e-10]
MF389='out1mf389':'linear',[1.84428365169437e-06 -2.0711850075981e-06 1.08407764899538e-06 -7.40741930484651e-07 2.73763385798711e-07 -1.20216848668494e-06 -1.00327472249433e-08]
MF390='out1mf390':'linear',[1.37891090823195e-06 2.65952749547358e-06 9.30414960375706e-07 -6.76592961167418e-07 3.32543850026835e-07 -8.47424436199782e-07 -9.19658336593726e-09]
MF391='out1mf391':'linear',[6.57891444814274e-05 -0.000518368353823068 -4.60268081045411e-05 4.30540107472427e-05 -3.32133290346538e-05 7.96373895137466e-05 1.98250781592027e-06]
MF392='out1mf392':'linear',[0.000277819028444279 -0.000894948815352626 -3.5138938490107e-05 3.35161300701572e-05 -2.5525856758519e-05 7.04025453973063e-05 2.09516333408416e-06]
MF393='out1mf393':'linear',[1.25316847601433e-05 2.2517971429925e-05 5.86117973156102e-06 -4.27693501482191e-06 2.20720127395015e-06 -5.4099856017459e-06 -6.26639735772056e-08]
MF394='out1mf394':'linear',[-0.000256245839865796 -0.000363097931372656 -4.74253804585108e-05 4.02250789824111e-05 -2.91781043304361e-05 6.62351564689621e-05 5.92614929267616e-07]
MF395='out1mf395':'linear',[8.80602239052976e-05 -0.000526739575750713 -7.56591553383858e-05 6.16859974927559e-05 -4.04096459309141e-05 9.16354640596728e-05 2.16235935890177e-06]
MF396='out1mf396':'linear',[2.31137565612382e-08 5.05651410393914e-08 1.0622851914225e-08 -7.77123741575784e-09 4.03011393358634e-09 -9.53728735735673e-09 -1.29875590878422e-10]
MF397='out1mf397':'linear',[-5.27474727953331e-10 -1.74598842400908e-09 -8.17704276374063e-10 6.02118001735746e-10 -2.82280317219414e-10 6.15582529166367e-10 8.62579269216397e-12]
MF398='out1mf398':'linear',[4.25072721228545e-07 8.53771180116856e-07 2.1555229332176e-07 -1.56421518668152e-07 7.9827978380979e-08 -2.04016547777328e-07 -2.18366540902824e-09]
MF399='out1mf399':'linear',[1.21240571286483e-07 2.74248686050502e-07 7.69293834071712e-08 -5.62606338426011e-08 2.86979257270857e-08 -6.97599896867003e-08 -7.85495211118846e-10]
MF400='out1mf400':'linear',[-1.39028151044278e-08 -4.60136451466176e-08 -2.20215449843692e-08 1.61345661528536e-08 -7.4993726532044e-09 1.61555029058174e-08 2.28870265743016e-10]
MF401='out1mf401':'linear',[1.85186159602659e-06 3.2483603833674e-06 2.63288261521905e-07 -1.86758258014595e-07 1.37338905655872e-07 -4.08764339273889e-07 -2.56917939980763e-09]
MF402='out1mf402':'linear',[6.27216076754208e-07 1.41650188267172e-06 3.50762718094505e-07 -2.56955818202967e-07 1.34223993305394e-07 -3.20368879293115e-07 -3.62196503752504e-09]
MF403='out1mf403':'linear',[9.53121167921462e-11 3.15202047190945e-10 1.70726221579869e-10 -1.21745936317156e-10 5.39069706772246e-11 -1.07824456984333e-10 -1.85021026503245e-12]
MF404='out1mf404':'linear',[3.59958359504425e-10 1.19040072516971e-09 6.44769351215724e-10 -4.59789055964703e-10 2.03586549424501e-10 -4.07212813024621e-10 -7.05467746095857e-12]
MF405='out1mf405':'linear',[0 0 0 0 0 0 0]
MF406='out1mf406':'linear',[0 0 0 0 0 0 0]
MF407='out1mf407':'linear',[0 0 0 0 0 0 0]
MF408='out1mf408':'linear',[0 0 0 0 0 0 0]
MF409='out1mf409':'linear',[-3.6160448278123e-05 -0.000119464608658301 -0.000153514587860681 5.65899692220772e-05 -2.32575137016907e-05 4.03625075208867e-05 1.13232416231226e-06]
MF410='out1mf410':'linear',[-3.59786506644201e-05 -0.00011886441432805 -0.000151497360509948 5.63375006650321e-05 -2.31451476114593e-05 4.01595153949646e-05 1.09674288148025e-06]
MF411='out1mf411':'linear',[0 0 0 0 0 0 0]
MF412='out1mf412':'linear',[-1.9363971698185e-05 -6.39731452343393e-05 -8.33442734528009e-05 3.02705897104086e-05 -1.24490565348283e-05 2.16143154415749e-05 6.36623392088062e-07]
MF413='out1mf413':'linear',[-1.77694489945401e-05 -5.87054793185111e-05 -7.57615360139114e-05 2.78000803558599e-05 -1.1427625213282e-05 1.98343862341898e-05 5.64152884486779e-07]
MF414='out1mf414':'linear',[0 0 0 0 0 0 0]
MF415='out1mf415':'linear',[-1.02278594426124e-06 -3.38022236659354e-06 -2.67975894068961e-06 1.60786718492605e-06 -6.53042442339226e-07 1.14221291255248e-06 1.62400994452709e-08]
MF416='out1mf416':'linear',[-3.82117111347943e-05 -0.000126271246047243 -0.000125392684350622 6.23459874763963e-05 -2.50864689724339e-05 4.28753967678426e-05 5.94229019800857e-07]
MF417='out1mf417':'linear',[-6.89330739897997e-07 -2.28194548862121e-06 -2.87339679300583e-06 1.087343896216e-06 -4.52414345356616e-07 8.39788673494165e-07 1.06727224531569e-08]
MF418='out1mf418':'linear',[-8.03463523009748e-05 -0.00026544693480955 -0.000346897495322844 0.000125178062790311 -5.15387291866034e-05 8.96911105298953e-05 2.80213504172863e-06]
MF419='out1mf419':'linear',[-8.51035346743914e-05 -0.000281222273968988 -0.000328875820085655 0.000137125500132558 -5.55991504505113e-05 9.56897786537423e-05 2.49826894355362e-06]
MF420='out1mf420':'linear',[-2.09466509727548e-06 -6.93705638881164e-06 -4.86897073466329e-06 2.49005455350918e-06 -1.15957599672917e-06 2.52347367039373e-06 3.00556952132711e-08]
MF421='out1mf421':'linear',[-5.79092906927081e-05 -0.00019131759902936 -0.0002451953342122 9.06146828336715e-05 -3.72404398916338e-05 6.46391235132859e-05 1.81393612361733e-06]
MF422='out1mf422':'linear',[-5.4986764793341e-05 -0.000181662819185806 -0.000232094280817116 8.60385637171127e-05 -3.53576020219275e-05 6.13772414899103e-05 1.71608658451673e-06]
MF423='out1mf423':'linear',[0 0 0 0 0 0 0]
MF424='out1mf424':'linear',[-9.16145612579585e-07 -3.02773936849048e-06 -2.49815154739645e-06 1.42462385916172e-06 -5.81723231986563e-07 1.02332124147752e-06 1.46607879848853e-08]
MF425='out1mf425':'linear',[-6.21676899031107e-05 -0.000205433220771183 -0.000193016920628817 9.9856680933136e-05 -4.03446938813318e-05 6.94719803857084e-05 9.21841956225908e-07]
MF426='out1mf426':'linear',[-4.06480662427626e-06 -1.34324273729355e-05 -1.38763295523566e-05 6.83894310079062e-06 -2.71785105931447e-06 4.5617585717602e-06 5.42599071884238e-08]
MF427='out1mf427':'linear',[2.92032604531243e-06 9.64511237295667e-06 1.43631269936073e-05 -4.68796449040584e-06 1.91850793279813e-06 -3.2567546557707e-06 -7.75375302907503e-08]
MF428='out1mf428':'linear',[-8.89852349088944e-05 -0.000294052264069419 -0.000272666638635589 0.000144540401048535 -5.81389447574894e-05 9.95240627707941e-05 1.28531623356385e-06]
MF429='out1mf429':'linear',[-2.88810346734344e-06 -9.54562986466098e-06 -1.08861886771949e-05 4.95274420150056e-06 -1.96289606390703e-06 3.28548955544138e-06 4.09003777305883e-08]
MF430='out1mf430':'linear',[2.82293298602646e-07 9.32652758050247e-07 1.08411650128381e-06 -4.45752929135175e-07 1.82247622969733e-07 -3.15073652272703e-07 -6.19277612768774e-09]
MF431='out1mf431':'linear',[6.49768399547841e-07 2.14673810259337e-06 2.48909771861716e-06 -1.02584365944938e-06 4.19423771061664e-07 -7.25226557108839e-07 -1.42313594524362e-08]
MF432='out1mf432':'linear',[0 0 0 0 0 0 0]
MF433='out1mf433':'linear',[2.03194242912001e-10 6.63324526008606e-10 1.87461369308696e-10 -1.39613977039643e-10 7.61919803970179e-11 -1.67816983030747e-10 -2.37575592397186e-12]
MF434='out1mf434':'linear',[1.36763527363266e-07 4.48855879984384e-07 1.32641045191303e-07 -9.86281759017614e-08 5.38270716322988e-08 -1.20095768184518e-07 -1.62712512338361e-09]
MF435='out1mf435':'linear',[2.05982658019102e-09 6.75701143162622e-09 1.93417357086128e-09 -1.43922031163286e-09 7.93852031726464e-10 -1.76269841522092e-09 -2.38505966503001e-11]
MF436='out1mf436':'linear',[-0.000254956592805259 -0.000280715418565406 -0.000232267842522795 4.12246811419311e-05 -2.36455516999104e-05 4.5968772358209e-05 1.14797177580607e-06]
MF437='out1mf437':'linear',[-0.000144988443660053 -0.000246472304562779 -0.000131128255442764 7.8527293956896e-06 -8.43698316755813e-06 1.73638930068373e-05 8.60755920795224e-07]
MF438='out1mf438':'linear',[1.31025630316655e-08 4.20699846845001e-08 -3.86700852770471e-10 8.15247967664737e-11 1.59567956826154e-09 -1.81839176590664e-09 -2.85505362477835e-11]
MF439='out1mf439':'linear',[-0.000465598946811312 -8.48760637134526e-06 -0.000243788013261171 2.45608869143839e-05 -1.26192186306417e-05 1.15097651109769e-05 9.34206323826924e-07]
MF440='out1mf440':'linear',[-0.000248318968485551 -0.000242328063958878 -0.000139012804460394 2.98810152304402e-05 -1.87019575386886e-05 3.85288140931233e-05 6.79850331188903e-07]
MF441='out1mf441':'linear',[0 0 0 0 0 0 0]
MF442='out1mf442':'linear',[-1.46458666699495e-07 -4.83543184760489e-07 -8.78641811649317e-07 3.24837851488315e-07 -1.19136742504349e-07 1.66950715144953e-07 3.1694973938932e-09]
MF443='out1mf443':'linear',[-3.33581515626415e-05 -0.000110608150543419 -3.89783600224422e-05 2.93754330226937e-05 -1.59116796981324e-05 4.10728504555734e-05 4.64187900241259e-07]
MF444='out1mf444':'linear',[-9.47556157143736e-06 -3.13852809238413e-05 -1.20551121058957e-05 9.36470084937751e-06 -4.72411482814364e-06 1.12578738607107e-05 1.28601968567933e-07]
MF445='out1mf445':'linear',[-9.39945237693177e-05 -9.86617107874969e-05 -0.000337771816543614 -1.7286089802084e-05 5.83219282088325e-06 -2.2748222039566e-05 3.69880697314561e-07]
MF446='out1mf446':'linear',[-0.000117473950993364 -0.000429638280894444 -0.000360082512094842 6.25282806721598e-05 -4.20656479771746e-05 0.000128070964974877 9.29189738960561e-07]
MF447='out1mf447':'linear',[-4.44742521485222e-05 -0.000147274860434687 -6.20484893541439e-05 4.64536622858084e-05 -2.27518984812676e-05 5.23906585245508e-05 6.18535888064833e-07]
MF448='out1mf448':'linear',[-0.000204171833454593 -0.000185626560007284 -0.000305751801765371 3.43211374865971e-05 -1.77257332221416e-05 2.80258128281197e-05 8.78330527216017e-07]
MF449='out1mf449':'linear',[-0.000107851568758591 -0.000145528241129081 -0.000179247024318976 -6.95496101624244e-06 -3.37087209846003e-07 -2.55109682625865e-06 3.4315096525573e-07]
MF450='out1mf450':'linear',[0 0 0 0 0 0 0]
MF451='out1mf451':'linear',[-2.02527398208467e-07 -6.68946857839464e-07 -7.91344710212429e-07 3.62044249480865e-07 -1.41050110882505e-07 2.25681154653098e-07 3.57507368036176e-09]
MF452='out1mf452':'linear',[1.09504419043085e-05 3.61519604828042e-05 2.31399739355956e-05 -1.7401247314716e-05 6.93824200258347e-06 -1.1539014446483e-05 -1.43531996380757e-07]
MF453='out1mf453':'linear',[1.16030247262492e-06 3.82000678005486e-06 4.39219840176518e-06 -2.58919163018119e-06 9.12833887567567e-07 -1.11270539357044e-06 -1.35634705645749e-08]
MF454='out1mf454':'linear',[5.69852587815894e-07 1.88270894454172e-06 2.62022027861075e-06 -7.18829918591693e-07 3.25412247179416e-07 -6.31701127376282e-07 -1.46667631334368e-08]
MF455='out1mf455':'linear',[6.58209641594558e-07 1.96198399559971e-06 1.96236862209816e-05 -1.24276367053792e-05 2.95820370668319e-06 2.01078436345633e-06 -3.30642187817485e-08]
MF456='out1mf456':'linear',[-4.85403761324277e-06 -1.60940158629388e-05 -3.99351242551346e-06 3.73594177403855e-06 -2.17439544972651e-06 5.96058971771171e-06 6.71973684576413e-08]
MF457='out1mf457':'linear',[8.20587923617804e-08 2.71099468758464e-07 3.32284376660515e-07 -1.29041745265498e-07 5.29195401028084e-08 -9.15953663630793e-08 -1.77817432160491e-09]
MF458='out1mf458':'linear',[1.96821265007995e-07 6.50256613614959e-07 7.8300550687513e-07 -3.09010506332953e-07 1.26744883690594e-07 -2.19695790019922e-07 -4.25902962325929e-09]
MF459='out1mf459':'linear',[0 0 0 0 0 0 0]
MF460='out1mf460':'linear',[5.54363042712458e-11 1.8097097500109e-10 5.11439958099695e-11 -3.80900698797862e-11 2.07870151623692e-11 -4.57845320804881e-11 -6.48163680171572e-13]
MF461='out1mf461':'linear',[3.10584866100472e-08 1.01974232293e-07 3.07360422125241e-08 -2.28445755448484e-08 1.23899705345006e-08 -2.77269014568043e-08 -3.75626723083833e-10]
MF462='out1mf462':'linear',[4.74271517237453e-10 1.55691856747799e-09 4.60708984446775e-10 -3.42555568536993e-10 1.86984915363145e-10 -4.17348856922288e-10 -5.64267475286901e-12]
MF463='out1mf463':'linear',[-0.000590074255310122 1.59215579413747e-05 4.53146468958315e-05 -3.48193285250912e-05 7.30884342531578e-06 -1.58162535571565e-05 -1.75093338200868e-06]
MF464='out1mf464':'linear',[-0.000341299444362708 -0.000375602553937265 -2.32707598087126e-05 2.27376408403125e-05 -2.06593032626835e-05 5.13915827431754e-05 5.01151851948521e-07]
MF465='out1mf465':'linear',[5.26872000622958e-09 1.7165023833198e-08 3.27625816545227e-09 -2.46444434268388e-09 1.57696367713709e-09 -3.27923098576973e-09 -4.49180815651171e-11]
MF466='out1mf466':'linear',[-0.00328665298650696 0.000613025451317666 9.43116478589215e-05 -0.000105303221576103 4.32164887880045e-05 -0.000112120320852181 1.98935176946829e-05]
MF467='out1mf467':'linear',[-0.000602203802915799 4.65265981738906e-05 3.49307999876061e-05 -2.66685919862031e-05 5.35450608106844e-06 -1.481959616608e-05 -1.88841183101813e-06]
MF468='out1mf468':'linear',[0 0 0 0 0 0 0]
MF469='out1mf469':'linear',[-4.08316936470567e-09 -1.35342469824899e-08 -6.58571043600112e-09 4.84623667700098e-09 -2.25042859708238e-09 4.90428664270815e-09 6.86722322600077e-11]
MF470='out1mf470':'linear',[-5.99221962112493e-07 -1.99396672094397e-06 -9.93021350362706e-07 7.3139784091096e-07 -3.4478398702329e-07 8.02600598066816e-07 1.01389428211075e-08]
MF471='out1mf471':'linear',[-7.14041038539338e-08 -2.3667717295e-07 -1.01119079404747e-07 7.46899225932969e-08 -3.67907707299267e-08 8.63155926651226e-08 1.06752313269651e-09]
MF472='out1mf472':'linear',[-0.000233629435980882 -0.000133255635979166 8.80808967917668e-05 -5.26101673467968e-05 1.34934818478988e-05 -1.59437281884192e-05 -1.29949350976394e-06]
MF473='out1mf473':'linear',[-0.00012509971635875 -0.000160642829853992 9.65842149277356e-05 -5.72918837596122e-05 1.69445277744816e-05 -2.24151775847472e-05 -5.27677623714486e-07]
MF474='out1mf474':'linear',[-7.87260345034957e-07 -2.61016589919758e-06 -1.12031886930107e-06 8.27337116781923e-07 -4.07349695119281e-07 9.57120804388288e-07 1.20137629230117e-08]
MF475='out1mf475':'linear',[-0.000467060391409227 0.000185264011207941 0.000101886679315945 -7.6179164162529e-05 2.79586458652629e-05 -5.83840468282375e-05 -2.85075645554845e-06]
MF476='out1mf476':'linear',[-0.00025572978567973 -0.000188352524654503 3.41986236697325e-05 -1.7728593819712e-05 -5.14525752146577e-07 9.25163013955103e-06 -6.53318727849932e-07]
MF477='out1mf477':'linear',[0 0 0 0 0 0 0]
MF478='out1mf478':'linear',[-2.20886371242653e-10 -7.31153601817996e-10 -3.42423476966743e-10 2.52144137747304e-10 -1.18208269779587e-10 2.5778257016318e-10 3.6121541865264e-12]
MF479='out1mf479':'linear',[-3.46693722053603e-08 -1.14803208948579e-07 -4.95852150364969e-08 3.65981955734661e-08 -1.78233043525102e-08 4.08006731002543e-08 5.19462405472093e-10]
MF480='out1mf480':'linear',[-3.52420923162764e-09 -1.16744193002123e-08 -4.91144057565505e-09 3.62906040739628e-09 -1.79326052295329e-09 4.19551340358339e-09 5.09719078396469e-11]
MF481='out1mf481':'linear',[-5.95747977955376e-09 -1.97169015504573e-08 -9.46451454399666e-09 6.9296342829973e-09 -3.21709400375161e-09 6.91860907671405e-09 9.7822389471861e-11]
MF482='out1mf482':'linear',[-4.33444704305111e-07 -1.43495664587846e-06 -6.39076380105631e-07 4.70936221493703e-07 -2.25924928925014e-07 5.06819748683485e-07 6.72105638317702e-09]
MF483='out1mf483':'linear',[-2.63878659236071e-08 -8.73911785894868e-08 -3.63142877470705e-08 2.68338584839634e-08 -1.33101309535798e-08 3.11235826432629e-08 3.79303882634109e-10]
MF484='out1mf484':'linear',[6.56547467195628e-11 2.17123606212611e-10 1.17602957071778e-10 -8.38634042063158e-11 3.71332482403072e-11 -7.42737400315806e-11 -1.27091764751873e-12]
MF485='out1mf485':'linear',[2.53856359017744e-10 8.39515972781038e-10 4.54715925183845e-10 -3.24260769754931e-10 1.43576995743795e-10 -2.87181999238443e-10 -4.95121076935969e-12]
MF486='out1mf486':'linear',[0 0 0 0 0 0 0]
MF487='out1mf487':'linear',[0 0 0 0 0 0 0]
MF488='out1mf488':'linear',[0 0 0 0 0 0 0]
MF489='out1mf489':'linear',[0 0 0 0 0 0 0]
MF490='out1mf490':'linear',[0 0 0 0 0 0 0]
MF491='out1mf491':'linear',[0 0 0 0 0 0 0]
MF492='out1mf492':'linear',[0 0 0 0 0 0 0]
MF493='out1mf493':'linear',[0 0 0 0 0 0 0]
MF494='out1mf494':'linear',[0 0 0 0 0 0 0]
MF495='out1mf495':'linear',[0 0 0 0 0 0 0]
MF496='out1mf496':'linear',[0 0 0 0 0 0 0]
MF497='out1mf497':'linear',[-1.78518841420626e-05 -5.84390738971431e-05 -2.15206616792659e-05 1.60941203264827e-05 -7.97231135221071e-06 1.7572745856533e-05 1.61984855571342e-07]
MF498='out1mf498':'linear',[-1.03687843075004e-05 -3.43963879799331e-05 -2.29666575144715e-05 1.6942076666024e-05 -7.21841599712143e-06 1.60113449378512e-05 1.50010428931606e-07]
MF499='out1mf499':'linear',[0 0 0 0 0 0 0]
MF500='out1mf500':'linear',[-1.55723689704369e-05 -5.07741817860497e-05 -1.56175190860463e-05 1.16796924448885e-05 -6.11404216493182e-06 1.33933266208499e-05 1.25689695395832e-07]
MF501='out1mf501':'linear',[-1.30435900440313e-05 -4.27420736226362e-05 -1.62225753186707e-05 1.20424477367654e-05 -5.93895627481661e-06 1.31850175673237e-05 1.19974711322937e-07]
MF502='out1mf502':'linear',[0 0 0 0 0 0 0]
MF503='out1mf503':'linear',[0 0 0 0 0 0 0]
MF504='out1mf504':'linear',[0 0 0 0 0 0 0]
MF505='out1mf505':'linear',[0 0 0 0 0 0 0]
MF506='out1mf506':'linear',[-2.98089206467081e-05 -9.86265667242395e-05 -4.31764420818795e-05 3.34393189189068e-05 -1.59051253727341e-05 3.60447880808105e-05 2.9128429152327e-07]
MF507='out1mf507':'linear',[-5.58422747179524e-05 -0.000185790811648719 -0.000103597601521312 7.70670176977641e-05 -3.46018611197719e-05 7.69137562050669e-05 6.31793231147086e-07]
MF508='out1mf508':'linear',[0 0 0 0 0 0 0]
MF509='out1mf509':'linear',[-1.2574367168144e-05 -4.1371777229167e-05 -1.48975127394913e-05 1.16677731343132e-05 -5.86135859563369e-06 1.34620275844646e-05 1.12546131927884e-07]
MF510='out1mf510':'linear',[-2.19016143454615e-05 -7.2478463057546e-05 -3.35092063255325e-05 2.50870946575796e-05 -1.18229092525195e-05 2.65465754688243e-05 2.19068201790929e-07]
MF511='out1mf511':'linear',[0 0 0 0 0 0 0]
MF512='out1mf512':'linear',[0 0 0 0 0 0 0]
MF513='out1mf513':'linear',[0 0 0 0 0 0 0]
MF514='out1mf514':'linear',[4.98287180464238e-10 1.59108195967146e-09 4.07840156974997e-10 -3.03474382965428e-10 1.66355745589127e-10 -3.65839301935164e-10 -5.1916645297533e-12]
MF515='out1mf515':'linear',[-2.14511486778622e-07 -6.93393360028754e-07 -1.80972910133515e-07 1.34728471657254e-07 -7.38931940557347e-08 1.62290988760383e-07 2.1039585975578e-09]
MF516='out1mf516':'linear',[-1.26004555763723e-08 -4.10263007537602e-08 -1.08406372633895e-08 8.0745326356868e-09 -4.43326393760844e-09 9.71984418996281e-09 1.2631796431195e-10]
MF517='out1mf517':'linear',[-2.81161859447854e-06 -6.98490310315821e-06 -1.46832763549293e-06 1.07553773162051e-06 -5.6129991315088e-07 1.31875720094767e-06 2.10036221698203e-08]
MF518='out1mf518':'linear',[-2.01465353450819e-05 -5.04148466755136e-05 -1.07128122320568e-05 7.85296686636881e-06 -4.10719755825915e-06 9.62026706452882e-06 1.49081645176526e-07]
MF519='out1mf519':'linear',[-9.37486969524355e-08 -3.06912217759885e-07 -8.11990416396563e-08 6.04922615480787e-08 -3.32374707782416e-08 7.28062876322551e-08 9.47681611813093e-10]
MF520='out1mf520':'linear',[-4.82972174846382e-07 -1.2157247393868e-06 -2.58089342460293e-07 1.89221081001694e-07 -9.90505783948741e-08 2.31788864247129e-07 3.71939510801908e-09]
MF521='out1mf521':'linear',[-3.1147122583607e-06 -7.8279932449947e-06 -1.66235512438749e-06 1.21886323919815e-06 -6.38206738533807e-07 1.49297178791305e-06 2.36429703275442e-08]
MF522='out1mf522':'linear',[0 0 0 0 0 0 0]
MF523='out1mf523':'linear',[3.50688409058617e-09 1.11978397798475e-08 2.87032902725949e-09 -2.1358155040842e-09 1.17079134373994e-09 -2.57473215841574e-09 -3.65382985090846e-11]
MF524='out1mf524':'linear',[-0.000131902833948971 -0.000429617205438719 -0.000116019984408971 8.65166101588917e-05 -4.7171874199411e-05 0.00010201632515688 1.07100752911524e-06]
MF525='out1mf525':'linear',[-5.42215336736929e-05 -0.000176372962050894 -5.4499874851932e-05 4.05092642995582e-05 -2.0921319034839e-05 4.52049245929918e-05 4.7645067488753e-07]
MF526='out1mf526':'linear',[-9.52939061578344e-06 -2.34781214678301e-05 -4.89993385957614e-06 3.58675136000024e-06 -1.86768861583423e-06 4.40096000402768e-06 6.97644665908736e-08]
MF527='out1mf527':'linear',[-0.000301717368476683 -0.000930625451503849 -0.000231039656471767 0.000172017523680906 -9.45105807556196e-05 0.000206253127300432 2.44746849972854e-06]
MF528='out1mf528':'linear',[-8.33878773565276e-05 -0.000272019239917556 -7.31810594182921e-05 5.45933334415927e-05 -2.97690921249535e-05 6.41970618132224e-05 6.64458240619097e-07]
MF529='out1mf529':'linear',[-1.58892816770148e-06 -3.99043870563511e-06 -8.46975438326537e-07 6.20968006283758e-07 -3.25053647802155e-07 7.60669338758491e-07 1.21228637445794e-08]
MF530='out1mf530':'linear',[-1.0920948139401e-05 -2.74661082695442e-05 -5.83355349637637e-06 4.27748289463098e-06 -2.24023065497191e-06 5.2392138312611e-06 8.22522283055786e-08]
MF531='out1mf531':'linear',[0 0 0 0 0 0 0]
MF532='out1mf532':'linear',[0 0 0 0 0 0 0]
MF533='out1mf533':'linear',[-5.03186258359766e-05 -0.000164744442246725 -6.0021405179914e-05 4.44797085136548e-05 -2.2099826490362e-05 4.81141621328483e-05 4.48975397102591e-07]
MF534='out1mf534':'linear',[-3.50690224824335e-05 -0.000115983497217688 -6.56953501286267e-05 4.82534686574259e-05 -2.13430216121168e-05 4.68378384434809e-05 4.28641234571638e-07]
MF535='out1mf535':'linear',[0 0 0 0 0 0 0]
MF536='out1mf536':'linear',[-4.71089543320206e-05 -0.000153660521675219 -4.5389657051238e-05 3.38064480629816e-05 -1.79003099574443e-05 3.87915929830127e-05 3.78840223669994e-07]
MF537='out1mf537':'linear',[-3.4201408925803e-05 -0.000112032364317903 -4.08784096168707e-05 3.02704606256443e-05 -1.50777209998237e-05 3.31554234131299e-05 3.05397339458516e-07]
MF538='out1mf538':'linear',[0 0 0 0 0 0 0]
MF539='out1mf539':'linear',[0 0 0 0 0 0 0]
MF540='out1mf540':'linear',[0 0 0 0 0 0 0]
MF541='out1mf541':'linear',[1.38786162595476e-10 4.43158419913512e-10 1.13594273659944e-10 -8.45256444658312e-11 4.63344763044354e-11 -1.0189592434404e-10 -1.44601592378156e-12]
MF542='out1mf542':'linear',[-3.59978491334025e-08 -1.16153572254735e-07 -3.02015470682073e-08 2.24809534728994e-08 -1.2326662504854e-08 2.70854290264438e-08 3.5024815653509e-10]
MF543='out1mf543':'linear',[-2.16652303912598e-09 -7.0109690862394e-09 -1.83814359832262e-09 1.36860171337595e-09 -7.50710153518879e-10 1.64825408853993e-09 2.14289822229371e-11]
MF544='out1mf544':'linear',[-1.22367800731762e-06 -3.05207462459219e-06 -6.43231657621531e-07 4.71271285781846e-07 -2.46135689319686e-07 5.7770120812207e-07 9.24200309617166e-09]
MF545='out1mf545':'linear',[-8.16146846443575e-06 -2.02796511316321e-05 -4.27170436737837e-06 3.12926092065195e-06 -1.63334674564307e-06 3.83639930916884e-06 6.03579420095342e-08]
MF546='out1mf546':'linear',[-1.62391953884203e-08 -5.29549208990156e-08 -1.39226434367839e-08 1.03694565004025e-08 -5.69416215620434e-09 1.24846668351367e-08 1.6249625333412e-10]
MF547='out1mf547':'linear',[-2.16102140254997e-07 -5.45700928355008e-07 -1.15857687009635e-07 8.4942922164912e-08 -4.44663139726238e-08 1.04051134006905e-07 1.67804938277663e-09]
MF548='out1mf548':'linear',[-1.33783927554366e-06 -3.36472633838122e-06 -7.14437552113029e-07 5.23819557696216e-07 -2.74243676006464e-07 6.41637492844093e-07 1.02213638679049e-08]
MF549='out1mf549':'linear',[0 0 0 0 0 0 0]
MF550='out1mf550':'linear',[9.76759998413224e-10 3.11889463211976e-09 7.99462572383673e-10 -5.9488112366768e-10 3.26096364041074e-10 -7.17131024010624e-10 -1.01768828030441e-11]
MF551='out1mf551':'linear',[-2.64748896080312e-06 -8.62014094947295e-06 -2.25317634048355e-06 1.67938079494333e-06 -9.2538492126565e-07 2.02028616027318e-06 2.4882648405536e-08]
MF552='out1mf552':'linear',[-3.5931499829435e-07 -1.17133276893446e-06 -3.03474547020314e-07 2.26300558829199e-07 -1.25034258400247e-07 2.72129964106879e-07 3.29628214059242e-09]
MF553='out1mf553':'linear',[-4.06984501719725e-06 -1.00802914738067e-05 -2.1134134651291e-06 1.54767123283875e-06 -8.07025934777811e-07 1.89815385514994e-06 3.02096209768898e-08]
MF554='out1mf554':'linear',[-3.92504484229565e-05 -0.000105638509075745 -2.40687553974973e-05 1.77481273307414e-05 -9.45896289396232e-06 2.16015478164344e-05 3.10556575458656e-07]
MF555='out1mf555':'linear',[-1.41780253260625e-06 -4.65580599608741e-06 -1.21856567498269e-06 9.08970458592435e-07 -5.02465168942132e-07 1.09259582988479e-06 1.34102209359244e-08]
MF556='out1mf556':'linear',[-6.96305927816683e-07 -1.75160316506538e-06 -3.71782589473453e-07 2.72573120285955e-07 -1.42676821398895e-07 3.33897021922679e-07 5.3492745616696e-09]
MF557='out1mf557':'linear',[-4.56161500369092e-06 -1.14656859754783e-05 -2.43453914432367e-06 1.78504015446636e-06 -9.34674374436739e-07 2.18648429901e-06 3.4549947409827e-08]
MF558='out1mf558':'linear',[0 0 0 0 0 0 0]
MF559='out1mf559':'linear',[0 0 0 0 0 0 0]
MF560='out1mf560':'linear',[-7.70558075555418e-08 -2.49141622074349e-07 -6.27194471370287e-08 4.6775021862133e-08 -2.59166882511878e-08 5.62597165454642e-08 6.68334094292093e-10]
MF561='out1mf561':'linear',[-1.45965368450951e-08 -4.71609467682105e-08 -1.16509987380137e-08 8.69249326430581e-09 -4.83174223972858e-09 1.04541590694585e-08 1.24074262393867e-10]
MF562='out1mf562':'linear',[0 0 0 0 0 0 0]
MF563='out1mf563':'linear',[-2.49713577051368e-07 -8.09193018955453e-07 -2.03865914183608e-07 1.52080009554147e-07 -8.43485717138007e-08 1.82861549863e-07 2.17889204834856e-09]
MF564='out1mf564':'linear',[-4.59331248913416e-08 -1.48851593136151e-07 -3.68012075879032e-08 2.74663187143555e-08 -1.5288542827242e-08 3.30192858550733e-08 3.93356759778002e-10]
MF565='out1mf565':'linear',[0 0 0 0 0 0 0]
MF566='out1mf566':'linear',[0 0 0 0 0 0 0]
MF567='out1mf567':'linear',[0 0 0 0 0 0 0]
MF568='out1mf568':'linear',[0 0 0 0 0 0 0]
MF569='out1mf569':'linear',[0 0 0 0 0 0 0]
MF570='out1mf570':'linear',[0 0 0 0 0 0 0]
MF571='out1mf571':'linear',[-7.91964959656089e-05 -0.000261644536285124 -0.000335766522525405 0.000123951967418651 -5.0938987854277e-05 8.83995699866271e-05 2.46880550436888e-06]
MF572='out1mf572':'linear',[-7.93905115548274e-05 -0.000262286445104625 -0.000333871174085481 0.000124324001763292 -5.10732838479243e-05 8.86160081622528e-05 2.41117488727076e-06]
MF573='out1mf573':'linear',[0 0 0 0 0 0 0]
MF574='out1mf574':'linear',[-4.18513789002669e-05 -0.000138265317579923 -0.000179860951450232 6.54323382122158e-05 -2.69075914766275e-05 4.67150089632717e-05 1.36830902149709e-06]
MF575='out1mf575':'linear',[-3.87651586109578e-05 -0.000128069722714433 -0.000165056506976912 6.0653855260102e-05 -2.49310452113183e-05 4.32699261074561e-05 1.22487471530489e-06]
MF576='out1mf576':'linear',[0 0 0 0 0 0 0]
MF577='out1mf577':'linear',[-3.74175486830039e-06 -1.23658448391202e-05 -1.01013123870706e-05 5.89585331140595e-06 -2.39381644267814e-06 4.17829405968034e-06 5.96780218182122e-08]
MF578='out1mf578':'linear',[-0.000129046761240302 -0.000426126171766191 -0.000426892543853093 0.000196391001591845 -8.14145152494285e-05 0.000147596693146041 1.96367898810405e-06]
MF579='out1mf579':'linear',[-7.65239321746765e-05 -0.000253540672041079 -0.000101796815441891 7.55045590808186e-05 -3.85847298592115e-05 9.54805406716167e-05 7.17225194867511e-07]
MF580='out1mf580':'linear',[-0.000162333715862718 -0.000536318682930181 -0.000702776007748912 0.000252718294047223 -0.000104073461793543 0.000181217645227317 5.82674668772365e-06]
MF581='out1mf581':'linear',[-0.000243954129779463 -0.000805751736749499 -0.000898265698879785 0.000386107664557691 -0.000157655454516585 0.00027708386933942 6.1105663513895e-06]
MF582='out1mf582':'linear',[-4.06237922472377e-05 -0.000134277818182833 -5.0214826799075e-05 3.54592271330976e-05 -1.91000398624179e-05 4.92154679493964e-05 4.07326868594593e-07]
MF583='out1mf583':'linear',[-0.000126203511121943 -0.000416944578293072 -0.000533982555485393 0.000197482170198509 -8.11586997844091e-05 0.00014087012944836 3.94746130913764e-06]
MF584='out1mf584':'linear',[-0.000119122007732349 -0.000393550068459481 -0.000502984125246074 0.000186374903247932 -7.65936994597843e-05 0.000132966363439713 3.72905388824944e-06]
MF585='out1mf585':'linear',[0 0 0 0 0 0 0]
MF586='out1mf586':'linear',[-3.33195175661908e-06 -1.10115090041488e-05 -9.21107850881945e-06 5.18819715597969e-06 -2.11796043299271e-06 3.72156353963156e-06 5.34266505458976e-08]
MF587='out1mf587':'linear',[-8.32016792690044e-05 -0.000275183379508883 -0.000426289753675813 0.000149115743508383 -5.93330135551828e-05 0.000101766485546202 1.61350881505731e-06]
MF588='out1mf588':'linear',[-0.000167853120981888 -0.000556976431250955 -0.000201431757933289 0.000156132554295211 -8.28292774326291e-05 0.000212823580578882 1.38236018211654e-06]
MF589='out1mf589':'linear',[4.90887985339404e-06 1.62075631847276e-05 2.97435561318573e-05 -7.96452396578326e-06 3.27053740000751e-06 -5.47058420406069e-06 -1.57948011053357e-07]
MF590='out1mf590':'linear',[-0.000243253552544006 -0.000803636335764583 -0.00092161459771775 0.000421925925817991 -0.00016644479646989 0.000275374458475055 3.93910099463097e-06]
MF591='out1mf591':'linear',[-1.97757560062275e-05 -6.58394085232665e-05 -9.84034268861231e-06 2.92520984459082e-06 -6.34312020040299e-06 2.9286525369654e-05 8.43599520965879e-08]
MF592='out1mf592':'linear',[7.2455291214845e-07 2.39381024249138e-06 2.78122491492052e-06 -1.14406428517727e-06 4.67755354517952e-07 -8.08690431138974e-07 -1.5889657437079e-08]
MF593='out1mf593':'linear',[1.66959590284586e-06 5.51609938368255e-06 6.39224501142341e-06 -2.63583790165407e-06 1.07768378133978e-06 -1.86349086023865e-06 -3.65557038624428e-08]
MF594='out1mf594':'linear',[0 0 0 0 0 0 0]
MF595='out1mf595':'linear',[1.26214758735669e-08 4.07355186602282e-08 1.09631132662813e-08 -8.161367654949e-09 4.46364308453536e-09 -9.82395403990362e-09 -1.3924070385031e-10]
MF596='out1mf596':'linear',[3.84785840657575e-07 1.34112699704432e-06 5.71472037933385e-07 -4.23393019317794e-07 2.22131184333905e-07 -5.14896193837058e-07 -7.7019285942788e-09]
MF597='out1mf597':'linear',[-6.05762201795304e-08 -1.94067549535407e-07 -4.86617497484133e-08 3.62570385313301e-08 -1.99719019584719e-08 4.35321663422802e-08 5.51633286520586e-10]
MF598='out1mf598':'linear',[-0.000338764480490926 -0.00120846086592733 -0.000602633055881271 0.000175346609153196 -9.71539965542841e-05 0.000209056748832 6.56965305150224e-06]
MF599='out1mf599':'linear',[-0.000328840142718842 -0.000855146797128064 -0.000299307242223355 3.10706322742333e-05 -2.55924730586544e-05 6.05723164312878e-05 3.65018857477163e-06]
MF600='out1mf600':'linear',[-2.60958875688836e-07 -8.25108606728792e-07 -2.10803447195114e-07 1.56781215254294e-07 -8.27211162116113e-08 1.81193490306753e-07 2.17036409002361e-09]
MF601='out1mf601':'linear',[-0.000109749916395058 -0.00111472120703415 -0.000704175487712209 0.000211824265317927 -0.000111049538736523 0.000227378036168952 8.33012047844602e-06]
MF602='out1mf602':'linear',[-0.000318174637102577 -0.00115785299199768 -0.000416848770342543 0.000158468651753691 -9.00972294508188e-05 0.000200830509411665 5.81539715969455e-06]
MF603='out1mf603':'linear',[0 0 0 0 0 0 0]
MF604='out1mf604':'linear',[-2.38927607428081e-07 -7.94675231164749e-07 -2.4937734244656e-06 7.87275421661502e-07 -2.6695901373441e-07 3.07988138840673e-07 6.63847723368126e-09]
MF605='out1mf605':'linear',[-0.000134058924660137 -0.000432448169849832 -9.89004293474581e-05 8.98428141961353e-05 -5.11808906501889e-05 0.000140722343245113 1.30113710034324e-06]
MF606='out1mf606':'linear',[-0.000143262044937696 -0.00047036170098188 -0.000185058449544992 0.000142643448003874 -6.9586443736746e-05 0.000160531625642066 1.42393620817947e-06]
MF607='out1mf607':'linear',[-0.00019623660926257 -0.000490349659409654 -0.000718108602885509 -3.67369425036009e-05 7.46867560733941e-06 -2.6724688531361e-05 2.08236189451547e-06]
MF608='out1mf608':'linear',[-0.000214431950044565 -0.000226802772647639 -0.000484034535165124 -4.38615886178067e-05 2.31160952671822e-05 6.96582326908286e-05 -8.33865546362109e-07]
MF609='out1mf609':'linear',[-0.000156473247856694 -0.000512432347168371 -0.000231287182233417 0.000176789445380537 -8.17491377552999e-05 0.000185018121844229 1.98074497345884e-06]
MF610='out1mf610':'linear',[-0.000235969928128429 -0.000887349023837012 -0.000731066594424536 0.000140196085979626 -7.41931472300445e-05 0.000147419750382977 5.22764185550066e-06]
MF611='out1mf611':'linear',[-0.000274708998857619 -0.000753195581307768 -0.000446418207595391 3.24814484365272e-05 -2.78208348949738e-05 6.195317616605e-05 2.83495154957837e-06]
MF612='out1mf612':'linear',[0 0 0 0 0 0 0]
MF613='out1mf613':'linear',[-6.43483896483045e-07 -2.12527877784042e-06 -2.60439020732554e-06 1.16762849550909e-06 -4.52752418515142e-07 7.16855303722686e-07 1.13118358824314e-08]
MF614='out1mf614':'linear',[2.84505206031677e-05 9.51497187665072e-05 0.000181393917678136 -0.000105734035685648 3.3302096519996e-05 -2.56073912793229e-05 -7.75375150705028e-07]
MF615='out1mf615':'linear',[-0.000210766686556096 -0.000697689844519432 -0.000273239219453881 0.000215166033844119 -0.000107168036410466 0.000255459843078582 1.97706347044646e-06]
MF616='out1mf616':'linear',[1.30237982414347e-06 4.30412540306847e-06 5.27961061343406e-06 -1.38209350490587e-06 6.76690744203275e-07 -1.43985200016248e-06 -3.40006136928942e-08]
MF617='out1mf617':'linear',[1.85441628850811e-05 6.25359301041478e-05 0.000184121710216107 -0.000105860402528943 3.01684670063831e-05 -6.21336501934574e-06 -4.86027699419273e-07]
MF618='out1mf618':'linear',[-0.000104192192444824 -0.000344031615901072 -0.000111906676816146 9.41461475178018e-05 -4.94070944151271e-05 0.000123989009649004 1.04526908712403e-06]
MF619='out1mf619':'linear',[2.12457108237603e-07 7.01902844866819e-07 8.56924296524927e-07 -3.33939121867256e-07 1.3695932229021e-07 -2.37151103417323e-07 -4.60166243429815e-09]
MF620='out1mf620':'linear',[5.09628813826082e-07 1.683713067126e-06 2.02138162793617e-06 -8.00045392772773e-07 3.28133155374321e-07 -5.68848084261912e-07 -1.10275536748412e-08]
MF621='out1mf621':'linear',[0 0 0 0 0 0 0]
MF622='out1mf622':'linear',[3.48075722330549e-09 1.12327800399328e-08 3.02154283280172e-09 -2.2493436229012e-09 1.23024704326144e-09 -2.70760748529781e-09 -3.83770001879355e-11]
MF623='out1mf623':'linear',[1.71631909778608e-07 5.75707985959908e-07 2.0235458702745e-07 -1.50163312293819e-07 7.9829152251323e-08 -1.81627920214466e-07 -2.59684430273125e-09]
MF624='out1mf624':'linear',[-8.77950352561486e-09 -2.79483104870887e-08 -6.69571899327074e-09 4.99147527609932e-09 -2.76525810092404e-09 5.9910076317553e-09 7.50541054455869e-11]
MF625='out1mf625':'linear',[-0.00017427297910405 -0.00147603885763409 -0.000217405796400781 0.000158902623154099 -0.000105509593928374 0.00025224603211184 5.76128273776188e-06]
MF626='out1mf626':'linear',[-0.000487158143720599 -0.00166595537901627 -0.000219126358346641 0.000173198725243143 -0.000109386084943144 0.000263499123447363 7.03565257653475e-06]
MF627='out1mf627':'linear',[-1.72173603406168e-08 -5.07048755548964e-08 -6.83363782089003e-09 5.12190723921087e-09 -2.60906537395864e-09 4.93600637947118e-09 2.15438031234476e-11]
MF628='out1mf628':'linear',[0.000585710837445098 -0.000833063417899281 -0.000226652391631763 0.000101607357386223 -7.61281177790139e-05 0.000161937978527749 3.07578221911701e-06]
MF629='out1mf629':'linear',[-0.000149764359920723 -0.00145239707823415 -0.000249571729302603 0.000182551587729413 -0.000112805625062622 0.000261962550812761 5.79491839514525e-06]
MF630='out1mf630':'linear',[0 0 0 0 0 0 0]
MF631='out1mf631':'linear',[9.11366525726281e-09 2.81103390681347e-08 -2.91162532910155e-09 1.96801201700446e-09 3.41823879955346e-10 -9.23887742732399e-10 -1.60832887544183e-11]
MF632='out1mf632':'linear',[1.86737857687809e-06 6.73967646472609e-06 2.71699003265187e-06 -2.01727420620434e-06 1.1578265736755e-06 -2.75730967009284e-06 -3.22251447804257e-08]
MF633='out1mf633':'linear',[4.69579575232102e-07 1.62059480139044e-06 6.74158338982995e-07 -4.98689894013282e-07 2.65258952823936e-07 -6.20786663406729e-07 -7.10003224705605e-09]
MF634='out1mf634':'linear',[-0.000281149043061743 -0.00100722584447918 4.57130033116253e-05 -6.55189564838026e-06 -2.72315046119449e-05 9.80878841681209e-05 2.24627740374087e-06]
MF635='out1mf635':'linear',[-0.000254702611695513 -0.000535162800671923 0.000243967133588225 -0.000150823289792013 5.30288497295648e-05 -7.75403414917425e-05 2.7584150159954e-07]
MF636='out1mf636':'linear',[1.399092305947e-06 4.85154485964161e-06 1.45707165780964e-06 -1.08566688048863e-06 6.66948777431027e-07 -1.49944576194407e-06 -1.55316468454435e-08]
MF637='out1mf637':'linear',[-1.99835840719642e-05 -0.000898965152430397 -4.96333515386288e-05 3.6789104646121e-05 -4.3779503811952e-05 0.000120162260804119 2.05490763446835e-06]
MF638='out1mf638':'linear',[-0.000323752770453194 -0.0011674321430624 -8.27676304366688e-05 7.72300803428977e-05 -6.16993427359752e-05 0.000161990205635423 3.85709997721287e-06]
MF639='out1mf639':'linear',[0 0 0 0 0 0 0]
MF640='out1mf640':'linear',[-7.8243423226775e-10 -2.58992713715148e-09 -1.21294876095638e-09 8.93156982611654e-10 -4.18722967344533e-10 9.13129706658365e-10 1.27951447247179e-11]
MF641='out1mf641':'linear',[2.50445248647166e-08 9.65375715539025e-08 2.94476808827863e-08 -2.20249412524812e-08 1.60399170864166e-08 -4.0550509220414e-08 -2.93176901938837e-10]
MF642='out1mf642':'linear',[2.50057577640956e-08 8.53477616905145e-08 3.24499202314543e-08 -2.40231172507206e-08 1.29155429471406e-08 -2.99819382141891e-08 -3.32402921363263e-10]
MF643='out1mf643':'linear',[-2.08553545503739e-08 -6.90236062700442e-08 -3.30822989483584e-08 2.42303211972991e-08 -1.1255753744839e-08 2.42274195918274e-08 3.4288286785615e-10]
MF644='out1mf644':'linear',[-8.19609657810242e-07 -2.67708832818141e-06 -1.3875183450966e-06 1.01925664696492e-06 -4.5512960322856e-07 1.00009564367742e-06 1.45518734522492e-08]
MF645='out1mf645':'linear',[6.89378208016612e-08 2.34875486817482e-07 7.00405769473584e-08 -5.20831931425703e-08 3.07340073549387e-08 -6.94111310902936e-08 -7.2734697973022e-10]
MF646='out1mf646':'linear',[1.86178810873288e-10 6.15702852908404e-10 3.33489653669257e-10 -2.37813557717582e-10 1.05299682908938e-10 -2.10619906569305e-10 -3.60786452938542e-12]
MF647='out1mf647':'linear',[7.13450719189889e-10 2.35941805046913e-09 1.27795658213993e-09 -9.11318829982353e-10 4.0351603370113e-10 -8.07110782010615e-10 -1.39406306617318e-11]
MF648='out1mf648':'linear',[0 0 0 0 0 0 0]
MF649='out1mf649':'linear',[0 0 0 0 0 0 0]
MF650='out1mf650':'linear',[0 0 0 0 0 0 0]
MF651='out1mf651':'linear',[0 0 0 0 0 0 0]
MF652='out1mf652':'linear',[-0.000137427355633488 -0.000454022818203378 -0.000586970568413047 0.00021496599784775 -8.83733198245694e-05 0.000153397643134151 4.39787544285363e-06]
MF653='out1mf653':'linear',[-0.000132055961090786 -0.000436278707824147 -0.000558983025380571 0.00020670567397893 -8.49411607694675e-05 0.000147401559981775 4.09577295164102e-06]
MF654='out1mf654':'linear',[0 0 0 0 0 0 0]
MF655='out1mf655':'linear',[-7.83359977654617e-05 -0.000258799652332133 -0.000339629261963861 0.000122376449441201 -5.03476738761824e-05 8.7440109068445e-05 2.64597914571716e-06]
MF656='out1mf656':'linear',[-6.8741953258164e-05 -0.000227104434433214 -0.000294922797299387 0.000107489493894713 -4.41989058166902e-05 7.6730522037045e-05 2.23358994491576e-06]
MF657='out1mf657':'linear',[0 0 0 0 0 0 0]
MF658='out1mf658':'linear',[-1.44260539547946e-06 -4.7678912983591e-06 -3.60527517266376e-06 2.2598847395198e-06 -9.18333229721063e-07 1.61127173547571e-06 2.2720818660285e-08]
MF659='out1mf659':'linear',[-5.19837330532965e-05 -0.00017177958837457 -0.000167207930138195 8.44476173577774e-05 -3.40164728834588e-05 5.8249569419061e-05 8.08398544899826e-07]
MF660='out1mf660':'linear',[-9.30396353457772e-07 -3.07847158423781e-06 -3.51636461408229e-06 1.45701359887825e-06 -6.03969164484736e-07 1.10643523250158e-06 1.41214416301456e-08]
MF661='out1mf661':'linear',[-0.000349652387757161 -0.00115516731203016 -0.00149784296687486 0.000545837626455303 -0.000224558910447669 0.000390303151862211 1.15908872528267e-05]
MF662='out1mf662':'linear',[-0.000297954012271526 -0.000984437473430761 -0.00123826120753689 0.000470667560932901 -0.000192560949855361 0.000333322354921673 9.81524289792276e-06]
MF663='out1mf663':'linear',[-2.46411548054006e-06 -8.15798192576281e-06 -5.92690880677021e-06 3.06495127247587e-06 -1.39462023682105e-06 2.93632382859532e-06 3.54920028755171e-08]
MF664='out1mf664':'linear',[-0.00022014037572155 -0.00072728627743148 -0.000936466230538845 0.000344376443438309 -0.000141557648507052 0.000245723572096653 6.99402600262851e-06]
MF665='out1mf665':'linear',[-0.000207998116886957 -0.00068717365264659 -0.000879733607817518 0.000325465140092675 -0.000133755421796456 0.000232170641995842 6.50710139462379e-06]
MF666='out1mf666':'linear',[0 0 0 0 0 0 0]
MF667='out1mf667':'linear',[-1.30971893737451e-06 -4.3285275837184e-06 -3.50269772683261e-06 2.03290084130056e-06 -8.30399644505998e-07 1.46303303695842e-06 2.0888518404248e-08]
MF668='out1mf668':'linear',[-7.77004126310634e-05 -0.000256762574583383 -0.000238574449451619 0.000124204614953467 -5.02700592639977e-05 8.68147566355618e-05 1.16375463456282e-06]
MF669='out1mf669':'linear',[-4.16038282817358e-06 -1.37484122212279e-05 -1.39488739125293e-05 6.93518972420113e-06 -2.76522686126566e-06 4.66740466464023e-06 5.60340680680256e-08]
MF670='out1mf670':'linear',[8.91384188681412e-06 2.94448506448659e-05 3.89702885873301e-05 -1.42252801237867e-05 5.81355453198848e-06 -9.94424504210377e-06 -2.13779491774815e-07]
MF671='out1mf671':'linear',[-0.00010592674001117 -0.000350047863237799 -0.000308279184853315 0.000171600203723096 -6.90228929407987e-05 0.000118444996121384 1.44805238662266e-06]
MF672='out1mf672':'linear',[-3.31495085717477e-06 -1.09562526203061e-05 -1.19882484343149e-05 5.58613221329356e-06 -2.22633359989297e-06 3.76047279606314e-06 4.72608566102382e-08]
MF673='out1mf673':'linear',[6.61343162552855e-07 2.18497198998269e-06 2.54221767853928e-06 -1.04435267220586e-06 4.26985738092749e-07 -7.38137119144085e-07 -1.45179881733199e-08]
MF674='out1mf674':'linear',[1.51871682612197e-06 5.01760905256558e-06 5.82420297709071e-06 -2.39789053033276e-06 9.80392088981897e-07 -1.69508071587978e-06 -3.3286297715734e-08]
MF675='out1mf675':'linear',[0 0 0 0 0 0 0]
MF676='out1mf676':'linear',[1.5656924203267e-10 5.11117917370453e-10 1.44446437470082e-10 -1.07578119581519e-10 5.87089498637787e-11 -1.29309656891769e-10 -1.83061438621561e-12]
MF677='out1mf677':'linear',[1.09632923405746e-07 3.59429752739483e-07 1.0096335603495e-07 -7.51583391618219e-08 4.16888699384721e-08 -9.22966960592909e-08 -1.25209946739499e-09]
MF678='out1mf678':'linear',[1.55085614818013e-09 5.0776437069449e-09 1.32207341468758e-09 -9.85977139162516e-10 5.61087194288021e-10 -1.22728506022e-09 -1.66458198914344e-11]
MF679='out1mf679':'linear',[-6.90214244473687e-05 -0.000697725254885476 -0.00129087425544586 0.000179510251037422 -8.3412575820037e-05 0.000134001455009152 1.00644182155109e-05]
MF680='out1mf680':'linear',[-4.07509941875718e-05 -0.000227328452041068 -0.000531879119929505 -3.04487333427896e-05 8.75651101344924e-06 -3.36347585664563e-05 1.30310648418382e-06]
MF681='out1mf681':'linear',[-8.97381830247257e-09 -3.09058601017835e-08 -2.87799654472338e-08 2.10821304063819e-08 -9.00340156743786e-09 2.27769512758666e-08 3.01971182519183e-10]
MF682='out1mf682':'linear',[-8.56566865337851e-06 -0.00133957032252743 -0.00253433344740225 0.000556224472148618 -0.000240386341501324 0.000396849077417354 3.4287071821194e-05]
MF683='out1mf683':'linear',[-8.48088436248266e-06 -0.000525685260771341 -0.000762580515730738 0.000100057540322459 -5.10781249158941e-05 8.58056096470619e-05 6.3717028524993e-06]
MF684='out1mf684':'linear',[0 0 0 0 0 0 0]
MF685='out1mf685':'linear',[-3.3619768647751e-07 -1.11033352981251e-06 -1.62233345338366e-06 6.6707799575683e-07 -2.52222987460153e-07 3.80178029470058e-07 6.9277761092464e-09]
MF686='out1mf686':'linear',[-3.70320549037275e-05 -0.000122777295315122 -4.51412040813223e-05 3.26784801267589e-05 -1.76797238239655e-05 4.55164339854782e-05 5.20233382180913e-07]
MF687='out1mf687':'linear',[-1.00214632693695e-05 -3.31912871426435e-05 -1.29016828381771e-05 9.97076548249809e-06 -5.01039904696539e-06 1.18816197343109e-05 1.36830404506651e-07]
MF688='out1mf688':'linear',[-1.35647814217822e-05 -0.000128719075872419 -0.00164983059064029 3.85887159984543e-05 -8.34547604485945e-06 -5.08990816396967e-05 3.25024927375584e-06]
MF689='out1mf689':'linear',[-1.22327082304986e-05 3.43851125353504e-06 -0.001072477723034 -0.000100583173768754 3.40839608108359e-05 -5.2943298513829e-05 -2.02775423606478e-06]
MF690='out1mf690':'linear',[-4.93194958889113e-05 -0.000163310397028827 -6.88981361135911e-05 5.15197221319926e-05 -2.52197018391767e-05 5.79899392623287e-05 6.89826406620716e-07]
MF691='out1mf691':'linear',[-6.28234705630456e-05 -0.00063537871215473 -0.00174856391295713 0.00022701750578394 -9.65061145834702e-05 0.000138178752027464 1.15231119687411e-05]
MF692='out1mf692':'linear',[4.4855243243203e-06 -8.001928846165e-05 -0.000813080464086876 -3.20678643487588e-05 1.44995559093468e-05 -6.01098210363606e-05 9.86656693518915e-07]
MF693='out1mf693':'linear',[0 0 0 0 0 0 0]
MF694='out1mf694':'linear',[-3.40830229812441e-07 -1.12584321867246e-06 -1.27995649065229e-06 5.99446064604635e-07 -2.34758043481551e-07 3.79910042648295e-07 6.04951972539529e-09]
MF695='out1mf695':'linear',[1.08033659789124e-05 3.56680539832483e-05 2.01411333710493e-05 -1.67234828766286e-05 6.72098288486933e-06 -1.13484699577759e-05 -1.41531416646251e-07]
MF696='out1mf696':'linear',[8.93461348242244e-07 2.93819651724699e-06 3.77074487805347e-06 -2.19583514510989e-06 7.49427849552608e-07 -8.17820745586627e-07 -1.01711063988474e-08]
MF697='out1mf697':'linear',[1.6690393615913e-06 5.51338547916873e-06 7.90565746162192e-06 -2.39407551946389e-06 1.0248858260813e-06 -1.85538268781692e-06 -4.10648138110589e-08]
MF698='out1mf698':'linear',[4.39878295738419e-06 1.43057750447698e-05 3.05161909907395e-05 -1.81065817152314e-05 5.26382462553608e-06 -1.83890669737559e-06 -1.08741989625206e-07]
MF699='out1mf699':'linear',[-5.33516980643653e-06 -1.76856999057517e-05 -4.85189879130344e-06 4.32550276514596e-06 -2.44100444566506e-06 6.5118303557617e-06 7.41283235913311e-08]
MF700='out1mf700':'linear',[1.88851049396755e-07 6.23904554127052e-07 7.71187642984932e-07 -2.97309506144029e-07 1.2189792587655e-07 -2.10790847973977e-07 -4.09714233270482e-09]
MF701='out1mf701':'linear',[4.52038243148323e-07 1.49342743468112e-06 1.81175039769152e-06 -7.10164864948144e-07 2.91266787723737e-07 -5.04573540396076e-07 -9.78740749285153e-09]
MF702='out1mf702':'linear',[0 0 0 0 0 0 0]
MF703='out1mf703':'linear',[4.27158762790361e-11 1.3944533063422e-10 3.94084819713956e-11 -2.93499130909547e-11 1.60172215583059e-11 -3.52788021054661e-11 -4.99435882942406e-13]
MF704='out1mf704':'linear',[2.5832262991341e-08 8.47595343079644e-08 2.47673030764607e-08 -1.84204714046482e-08 1.00890233170179e-08 -2.24742582286147e-08 -3.04673528522223e-10]
MF705='out1mf705':'linear',[3.80195193116629e-10 1.24666144920658e-09 3.49598377712236e-10 -2.60253634509049e-10 1.44517784997001e-10 -3.19912541576703e-10 -4.3311060240187e-12]
MF706='out1mf706':'linear',[0.000447969540176943 -0.00017716924789191 -1.10369993213456e-05 -0.000124557014191376 2.94002818574789e-05 -5.13701996606895e-05 6.34420791614957e-07]
MF707='out1mf707':'linear',[7.39417944799059e-05 -0.00036068178368271 0.000141917370859414 -0.000104141151441963 2.44243887829276e-05 -2.78475676282196e-05 -1.09184690943626e-06]
MF708='out1mf708':'linear',[1.50596803654067e-09 4.73130963697854e-09 -1.50539639881439e-09 1.073019277622e-09 -2.13605925317224e-10 8.68634417237979e-10 1.08309960353735e-11]
MF709='out1mf709':'linear',[-0.00064306362198306 -0.00018113689761035 -0.0011330202191089 9.11972944463608e-05 -6.43731452378284e-05 5.40412040698804e-05 6.70069148453935e-05]
MF710='out1mf710':'linear',[0.000464155829936608 -0.000209441991598428 -2.79931293445949e-05 -7.18951992640687e-05 9.87545336849047e-06 -1.7658296323146e-05 6.50094331905469e-09]
MF711='out1mf711':'linear',[0 0 0 0 0 0 0]
MF712='out1mf712':'linear',[-6.34740656162446e-09 -2.10248080551948e-08 -1.00370720200814e-08 7.38837870247916e-09 -3.44716012431873e-09 7.5148226356272e-09 1.05263281816023e-10]
MF713='out1mf713':'linear',[-9.40592634221784e-07 -3.12295561367295e-06 -1.4599651206471e-06 1.07620833692825e-06 -5.1458669600758e-07 1.18926186737767e-06 1.52382748810784e-08]
MF714='out1mf714':'linear',[-9.056303203208e-08 -3.0006543967307e-07 -1.26371449231392e-07 9.33558196010801e-08 -4.61650473002216e-08 1.08170721662994e-07 1.33984262553427e-09]
MF715='out1mf715':'linear',[0.000270463391918454 0.000371362712745889 0.000508577130569342 -0.000362642302022047 0.000138572807416222 -0.000249557569222048 -7.30883374781279e-06]
MF716='out1mf716':'linear',[0.000149504646000306 0.000398508472143644 0.000555730175671872 -0.000363710693852638 0.000144403333474661 -0.000264554778868771 -7.0159970421668e-06]
MF717='out1mf717':'linear',[-1.03584583558463e-06 -3.43271887622084e-06 -1.45023376102417e-06 1.07119970154889e-06 -5.29546073793629e-07 1.24205707896125e-06 1.56602048399896e-08]
MF718='out1mf718':'linear',[0.000543332843286135 0.000314913299218925 0.000132873804846831 -0.000252366538774519 9.16179533829802e-05 -0.000179499669701606 -2.85360313024229e-06]
MF719='out1mf719':'linear',[0.000186798611869658 6.32048222764798e-05 0.000295364261037513 -0.000213424212034233 7.64739107334923e-05 -0.000133736601876015 -4.27781473609088e-06]
MF720='out1mf720':'linear',[0 0 0 0 0 0 0]
MF721='out1mf721':'linear',[-3.27653722809154e-10 -1.0845630639557e-09 -5.07936847231536e-10 3.74020203023985e-10 -1.75345266628344e-10 3.82384020861527e-10 5.35812037618147e-12]
MF722='out1mf722':'linear',[-4.41518260346391e-08 -1.4618762830397e-07 -6.32912190039704e-08 4.67065660537524e-08 -2.27049496628375e-08 5.17816576610154e-08 6.63843426490421e-10]
MF723='out1mf723':'linear',[-4.20719887301285e-09 -1.39343186128138e-08 -5.81011878139075e-09 4.29325017877833e-09 -2.12725471644644e-09 4.97488766351827e-09 6.03631129963793e-11]
MF724='out1mf724':'linear',[-8.89811899359744e-09 -2.94490981988529e-08 -1.41486059063353e-08 1.03571014358025e-08 -4.80662731243086e-09 1.03318315665779e-08 1.45663282222199e-10]
MF725='out1mf725':'linear',[-5.86723103166701e-07 -1.94229674189347e-06 -8.70600429732396e-07 6.41333130262506e-07 -3.06707779651115e-07 6.85071843052855e-07 9.15644607961549e-09]
MF726='out1mf726':'linear',[-3.11427946820473e-08 -1.03127338553036e-07 -4.26305794329426e-08 3.15018889946701e-08 -1.56505739182441e-08 3.65873024750887e-08 4.45741150589438e-10]
MF727='out1mf727':'linear',[1.27696717748837e-10 4.22299577781607e-10 2.28734590081674e-10 -1.63112066788247e-10 7.222316965398e-11 -1.44460427791042e-10 -2.46843419996509e-12]
MF728='out1mf728':'linear',[4.9945913754142e-10 1.65173692840977e-09 8.94647759621211e-10 -6.37978912193423e-10 2.8248590077255e-10 -5.65026906247365e-10 -9.71873065461321e-12]
MF729='out1mf729':'linear',[0 0 0 0 0 0 0]

[Rules]
1 1 1 1 1 1, 1 (1) : 1
1 1 1 1 1 2, 2 (1) : 1
1 1 1 1 1 3, 3 (1) : 1
1 1 1 1 2 1, 4 (1) : 1
1 1 1 1 2 2, 5 (1) : 1
1 1 1 1 2 3, 6 (1) : 1
1 1 1 1 3 1, 7 (1) : 1
1 1 1 1 3 2, 8 (1) : 1
1 1 1 1 3 3, 9 (1) : 1
1 1 1 2 1 1, 10 (1) : 1
1 1 1 2 1 2, 11 (1) : 1
1 1 1 2 1 3, 12 (1) : 1
1 1 1 2 2 1, 13 (1) : 1
1 1 1 2 2 2, 14 (1) : 1
1 1 1 2 2 3, 15 (1) : 1
1 1 1 2 3 1, 16 (1) : 1
1 1 1 2 3 2, 17 (1) : 1
1 1 1 2 3 3, 18 (1) : 1
1 1 1 3 1 1, 19 (1) : 1
1 1 1 3 1 2, 20 (1) : 1
1 1 1 3 1 3, 21 (1) : 1
1 1 1 3 2 1, 22 (1) : 1
1 1 1 3 2 2, 23 (1) : 1
1 1 1 3 2 3, 24 (1) : 1
1 1 1 3 3 1, 25 (1) : 1
1 1 1 3 3 2, 26 (1) : 1
1 1 1 3 3 3, 27 (1) : 1
1 1 2 1 1 1, 28 (1) : 1
1 1 2 1 1 2, 29 (1) : 1
1 1 2 1 1 3, 30 (1) : 1
1 1 2 1 2 1, 31 (1) : 1
1 1 2 1 2 2, 32 (1) : 1
1 1 2 1 2 3, 33 (1) : 1
1 1 2 1 3 1, 34 (1) : 1
1 1 2 1 3 2, 35 (1) : 1
1 1 2 1 3 3, 36 (1) : 1
1 1 2 2 1 1, 37 (1) : 1
1 1 2 2 1 2, 38 (1) : 1
1 1 2 2 1 3, 39 (1) : 1
1 1 2 2 2 1, 40 (1) : 1
1 1 2 2 2 2, 41 (1) : 1
1 1 2 2 2 3, 42 (1) : 1
1 1 2 2 3 1, 43 (1) : 1
1 1 2 2 3 2, 44 (1) : 1
1 1 2 2 3 3, 45 (1) : 1
1 1 2 3 1 1, 46 (1) : 1
1 1 2 3 1 2, 47 (1) : 1
1 1 2 3 1 3, 48 (1) : 1
1 1 2 3 2 1, 49 (1) : 1
1 1 2 3 2 2, 50 (1) : 1
1 1 2 3 2 3, 51 (1) : 1
1 1 2 3 3 1, 52 (1) : 1
1 1 2 3 3 2, 53 (1) : 1
1 1 2 3 3 3, 54 (1) : 1
1 1 3 1 1 1, 55 (1) : 1
1 1 3 1 1 2, 56 (1) : 1
1 1 3 1 1 3, 57 (1) : 1
1 1 3 1 2 1, 58 (1) : 1
1 1 3 1 2 2, 59 (1) : 1
1 1 3 1 2 3, 60 (1) : 1
1 1 3 1 3 1, 61 (1) : 1
1 1 3 1 3 2, 62 (1) : 1
1 1 3 1 3 3, 63 (1) : 1
1 1 3 2 1 1, 64 (1) : 1
1 1 3 2 1 2, 65 (1) : 1
1 1 3 2 1 3, 66 (1) : 1
1 1 3 2 2 1, 67 (1) : 1
1 1 3 2 2 2, 68 (1) : 1
1 1 3 2 2 3, 69 (1) : 1
1 1 3 2 3 1, 70 (1) : 1
1 1 3 2 3 2, 71 (1) : 1
1 1 3 2 3 3, 72 (1) : 1
1 1 3 3 1 1, 73 (1) : 1
1 1 3 3 1 2, 74 (1) : 1
1 1 3 3 1 3, 75 (1) : 1
1 1 3 3 2 1, 76 (1) : 1
1 1 3 3 2 2, 77 (1) : 1
1 1 3 3 2 3, 78 (1) : 1
1 1 3 3 3 1, 79 (1) : 1
1 1 3 3 3 2, 80 (1) : 1
1 1 3 3 3 3, 81 (1) : 1
1 2 1 1 1 1, 82 (1) : 1
1 2 1 1 1 2, 83 (1) : 1
1 2 1 1 1 3, 84 (1) : 1
1 2 1 1 2 1, 85 (1) : 1
1 2 1 1 2 2, 86 (1) : 1
1 2 1 1 2 3, 87 (1) : 1
1 2 1 1 3 1, 88 (1) : 1
1 2 1 1 3 2, 89 (1) : 1
1 2 1 1 3 3, 90 (1) : 1
1 2 1 2 1 1, 91 (1) : 1
1 2 1 2 1 2, 92 (1) : 1
1 2 1 2 1 3, 93 (1) : 1
1 2 1 2 2 1, 94 (1) : 1
1 2 1 2 2 2, 95 (1) : 1
1 2 1 2 2 3, 96 (1) : 1
1 2 1 2 3 1, 97 (1) : 1
1 2 1 2 3 2, 98 (1) : 1
1 2 1 2 3 3, 99 (1) : 1
1 2 1 3 1 1, 100 (1) : 1
1 2 1 3 1 2, 101 (1) : 1
1 2 1 3 1 3, 102 (1) : 1
1 2 1 3 2 1, 103 (1) : 1
1 2 1 3 2 2, 104 (1) : 1
1 2 1 3 2 3, 105 (1) : 1
1 2 1 3 3 1, 106 (1) : 1
1 2 1 3 3 2, 107 (1) : 1
1 2 1 3 3 3, 108 (1) : 1
1 2 2 1 1 1, 109 (1) : 1
1 2 2 1 1 2, 110 (1) : 1
1 2 2 1 1 3, 111 (1) : 1
1 2 2 1 2 1, 112 (1) : 1
1 2 2 1 2 2, 113 (1) : 1
1 2 2 1 2 3, 114 (1) : 1
1 2 2 1 3 1, 115 (1) : 1
1 2 2 1 3 2, 116 (1) : 1
1 2 2 1 3 3, 117 (1) : 1
1 2 2 2 1 1, 118 (1) : 1
1 2 2 2 1 2, 119 (1) : 1
1 2 2 2 1 3, 120 (1) : 1
1 2 2 2 2 1, 121 (1) : 1
1 2 2 2 2 2, 122 (1) : 1
1 2 2 2 2 3, 123 (1) : 1
1 2 2 2 3 1, 124 (1) : 1
1 2 2 2 3 2, 125 (1) : 1
1 2 2 2 3 3, 126 (1) : 1
1 2 2 3 1 1, 127 (1) : 1
1 2 2 3 1 2, 128 (1) : 1
1 2 2 3 1 3, 129 (1) : 1
1 2 2 3 2 1, 130 (1) : 1
1 2 2 3 2 2, 131 (1) : 1
1 2 2 3 2 3, 132 (1) : 1
1 2 2 3 3 1, 133 (1) : 1
1 2 2 3 3 2, 134 (1) : 1
1 2 2 3 3 3, 135 (1) : 1
1 2 3 1 1 1, 136 (1) : 1
1 2 3 1 1 2, 137 (1) : 1
1 2 3 1 1 3, 138 (1) : 1
1 2 3 1 2 1, 139 (1) : 1
1 2 3 1 2 2, 140 (1) : 1
1 2 3 1 2 3, 141 (1) : 1
1 2 3 1 3 1, 142 (1) : 1
1 2 3 1 3 2, 143 (1) : 1
1 2 3 1 3 3, 144 (1) : 1
1 2 3 2 1 1, 145 (1) : 1
1 2 3 2 1 2, 146 (1) : 1
1 2 3 2 1 3, 147 (1) : 1
1 2 3 2 2 1, 148 (1) : 1
1 2 3 2 2 2, 149 (1) : 1
1 2 3 2 2 3, 150 (1) : 1
1 2 3 2 3 1, 151 (1) : 1
1 2 3 2 3 2, 152 (1) : 1
1 2 3 2 3 3, 153 (1) : 1
1 2 3 3 1 1, 154 (1) : 1
1 2 3 3 1 2, 155 (1) : 1
1 2 3 3 1 3, 156 (1) : 1
1 2 3 3 2 1, 157 (1) : 1
1 2 3 3 2 2, 158 (1) : 1
1 2 3 3 2 3, 159 (1) : 1
1 2 3 3 3 1, 160 (1) : 1
1 2 3 3 3 2, 161 (1) : 1
1 2 3 3 3 3, 162 (1) : 1
1 3 1 1 1 1, 163 (1) : 1
1 3 1 1 1 2, 164 (1) : 1
1 3 1 1 1 3, 165 (1) : 1
1 3 1 1 2 1, 166 (1) : 1
1 3 1 1 2 2, 167 (1) : 1
1 3 1 1 2 3, 168 (1) : 1
1 3 1 1 3 1, 169 (1) : 1
1 3 1 1 3 2, 170 (1) : 1
1 3 1 1 3 3, 171 (1) : 1
1 3 1 2 1 1, 172 (1) : 1
1 3 1 2 1 2, 173 (1) : 1
1 3 1 2 1 3, 174 (1) : 1
1 3 1 2 2 1, 175 (1) : 1
1 3 1 2 2 2, 176 (1) : 1
1 3 1 2 2 3, 177 (1) : 1
1 3 1 2 3 1, 178 (1) : 1
1 3 1 2 3 2, 179 (1) : 1
1 3 1 2 3 3, 180 (1) : 1
1 3 1 3 1 1, 181 (1) : 1
1 3 1 3 1 2, 182 (1) : 1
1 3 1 3 1 3, 183 (1) : 1
1 3 1 3 2 1, 184 (1) : 1
1 3 1 3 2 2, 185 (1) : 1
1 3 1 3 2 3, 186 (1) : 1
1 3 1 3 3 1, 187 (1) : 1
1 3 1 3 3 2, 188 (1) : 1
1 3 1 3 3 3, 189 (1) : 1
1 3 2 1 1 1, 190 (1) : 1
1 3 2 1 1 2, 191 (1) : 1
1 3 2 1 1 3, 192 (1) : 1
1 3 2 1 2 1, 193 (1) : 1
1 3 2 1 2 2, 194 (1) : 1
1 3 2 1 2 3, 195 (1) : 1
1 3 2 1 3 1, 196 (1) : 1
1 3 2 1 3 2, 197 (1) : 1
1 3 2 1 3 3, 198 (1) : 1
1 3 2 2 1 1, 199 (1) : 1
1 3 2 2 1 2, 200 (1) : 1
1 3 2 2 1 3, 201 (1) : 1
1 3 2 2 2 1, 202 (1) : 1
1 3 2 2 2 2, 203 (1) : 1
1 3 2 2 2 3, 204 (1) : 1
1 3 2 2 3 1, 205 (1) : 1
1 3 2 2 3 2, 206 (1) : 1
1 3 2 2 3 3, 207 (1) : 1
1 3 2 3 1 1, 208 (1) : 1
1 3 2 3 1 2, 209 (1) : 1
1 3 2 3 1 3, 210 (1) : 1
1 3 2 3 2 1, 211 (1) : 1
1 3 2 3 2 2, 212 (1) : 1
1 3 2 3 2 3, 213 (1) : 1
1 3 2 3 3 1, 214 (1) : 1
1 3 2 3 3 2, 215 (1) : 1
1 3 2 3 3 3, 216 (1) : 1
1 3 3 1 1 1, 217 (1) : 1
1 3 3 1 1 2, 218 (1) : 1
1 3 3 1 1 3, 219 (1) : 1
1 3 3 1 2 1, 220 (1) : 1
1 3 3 1 2 2, 221 (1) : 1
1 3 3 1 2 3, 222 (1) : 1
1 3 3 1 3 1, 223 (1) : 1
1 3 3 1 3 2, 224 (1) : 1
1 3 3 1 3 3, 225 (1) : 1
1 3 3 2 1 1, 226 (1) : 1
1 3 3 2 1 2, 227 (1) : 1
1 3 3 2 1 3, 228 (1) : 1
1 3 3 2 2 1, 229 (1) : 1
1 3 3 2 2 2, 230 (1) : 1
1 3 3 2 2 3, 231 (1) : 1
1 3 3 2 3 1, 232 (1) : 1
1 3 3 2 3 2, 233 (1) : 1
1 3 3 2 3 3, 234 (1) : 1
1 3 3 3 1 1, 235 (1) : 1
1 3 3 3 1 2, 236 (1) : 1
1 3 3 3 1 3, 237 (1) : 1
1 3 3 3 2 1, 238 (1) : 1
1 3 3 3 2 2, 239 (1) : 1
1 3 3 3 2 3, 240 (1) : 1
1 3 3 3 3 1, 241 (1) : 1
1 3 3 3 3 2, 242 (1) : 1
1 3 3 3 3 3, 243 (1) : 1
2 1 1 1 1 1, 244 (1) : 1
2 1 1 1 1 2, 245 (1) : 1
2 1 1 1 1 3, 246 (1) : 1
2 1 1 1 2 1, 247 (1) : 1
2 1 1 1 2 2, 248 (1) : 1
2 1 1 1 2 3, 249 (1) : 1
2 1 1 1 3 1, 250 (1) : 1
2 1 1 1 3 2, 251 (1) : 1
2 1 1 1 3 3, 252 (1) : 1
2 1 1 2 1 1, 253 (1) : 1
2 1 1 2 1 2, 254 (1) : 1
2 1 1 2 1 3, 255 (1) : 1
2 1 1 2 2 1, 256 (1) : 1
2 1 1 2 2 2, 257 (1) : 1
2 1 1 2 2 3, 258 (1) : 1
2 1 1 2 3 1, 259 (1) : 1
2 1 1 2 3 2, 260 (1) : 1
2 1 1 2 3 3, 261 (1) : 1
2 1 1 3 1 1, 262 (1) : 1
2 1 1 3 1 2, 263 (1) : 1
2 1 1 3 1 3, 264 (1) : 1
2 1 1 3 2 1, 265 (1) : 1
2 1 1 3 2 2, 266 (1) : 1
2 1 1 3 2 3, 267 (1) : 1
2 1 1 3 3 1, 268 (1) : 1
2 1 1 3 3 2, 269 (1) : 1
2 1 1 3 3 3, 270 (1) : 1
2 1 2 1 1 1, 271 (1) : 1
2 1 2 1 1 2, 272 (1) : 1
2 1 2 1 1 3, 273 (1) : 1
2 1 2 1 2 1, 274 (1) : 1
2 1 2 1 2 2, 275 (1) : 1
2 1 2 1 2 3, 276 (1) : 1
2 1 2 1 3 1, 277 (1) : 1
2 1 2 1 3 2, 278 (1) : 1
2 1 2 1 3 3, 279 (1) : 1
2 1 2 2 1 1, 280 (1) : 1
2 1 2 2 1 2, 281 (1) : 1
2 1 2 2 1 3, 282 (1) : 1
2 1 2 2 2 1, 283 (1) : 1
2 1 2 2 2 2, 284 (1) : 1
2 1 2 2 2 3, 285 (1) : 1
2 1 2 2 3 1, 286 (1) : 1
2 1 2 2 3 2, 287 (1) : 1
2 1 2 2 3 3, 288 (1) : 1
2 1 2 3 1 1, 289 (1) : 1
2 1 2 3 1 2, 290 (1) : 1
2 1 2 3 1 3, 291 (1) : 1
2 1 2 3 2 1, 292 (1) : 1
2 1 2 3 2 2, 293 (1) : 1
2 1 2 3 2 3, 294 (1) : 1
2 1 2 3 3 1, 295 (1) : 1
2 1 2 3 3 2, 296 (1) : 1
2 1 2 3 3 3, 297 (1) : 1
2 1 3 1 1 1, 298 (1) : 1
2 1 3 1 1 2, 299 (1) : 1
2 1 3 1 1 3, 300 (1) : 1
2 1 3 1 2 1, 301 (1) : 1
2 1 3 1 2 2, 302 (1) : 1
2 1 3 1 2 3, 303 (1) : 1
2 1 3 1 3 1, 304 (1) : 1
2 1 3 1 3 2, 305 (1) : 1
2 1 3 1 3 3, 306 (1) : 1
2 1 3 2 1 1, 307 (1) : 1
2 1 3 2 1 2, 308 (1) : 1
2 1 3 2 1 3, 309 (1) : 1
2 1 3 2 2 1, 310 (1) : 1
2 1 3 2 2 2, 311 (1) : 1
2 1 3 2 2 3, 312 (1) : 1
2 1 3 2 3 1, 313 (1) : 1
2 1 3 2 3 2, 314 (1) : 1
2 1 3 2 3 3, 315 (1) : 1
2 1 3 3 1 1, 316 (1) : 1
2 1 3 3 1 2, 317 (1) : 1
2 1 3 3 1 3, 318 (1) : 1
2 1 3 3 2 1, 319 (1) : 1
2 1 3 3 2 2, 320 (1) : 1
2 1 3 3 2 3, 321 (1) : 1
2 1 3 3 3 1, 322 (1) : 1
2 1 3 3 3 2, 323 (1) : 1
2 1 3 3 3 3, 324 (1) : 1
2 2 1 1 1 1, 325 (1) : 1
2 2 1 1 1 2, 326 (1) : 1
2 2 1 1 1 3, 327 (1) : 1
2 2 1 1 2 1, 328 (1) : 1
2 2 1 1 2 2, 329 (1) : 1
2 2 1 1 2 3, 330 (1) : 1
2 2 1 1 3 1, 331 (1) : 1
2 2 1 1 3 2, 332 (1) : 1
2 2 1 1 3 3, 333 (1) : 1
2 2 1 2 1 1, 334 (1) : 1
2 2 1 2 1 2, 335 (1) : 1
2 2 1 2 1 3, 336 (1) : 1
2 2 1 2 2 1, 337 (1) : 1
2 2 1 2 2 2, 338 (1) : 1
2 2 1 2 2 3, 339 (1) : 1
2 2 1 2 3 1, 340 (1) : 1
2 2 1 2 3 2, 341 (1) : 1
2 2 1 2 3 3, 342 (1) : 1
2 2 1 3 1 1, 343 (1) : 1
2 2 1 3 1 2, 344 (1) : 1
2 2 1 3 1 3, 345 (1) : 1
2 2 1 3 2 1, 346 (1) : 1
2 2 1 3 2 2, 347 (1) : 1
2 2 1 3 2 3, 348 (1) : 1
2 2 1 3 3 1, 349 (1) : 1
2 2 1 3 3 2, 350 (1) : 1
2 2 1 3 3 3, 351 (1) : 1
2 2 2 1 1 1, 352 (1) : 1
2 2 2 1 1 2, 353 (1) : 1
2 2 2 1 1 3, 354 (1) : 1
2 2 2 1 2 1, 355 (1) : 1
2 2 2 1 2 2, 356 (1) : 1
2 2 2 1 2 3, 357 (1) : 1
2 2 2 1 3 1, 358 (1) : 1
2 2 2 1 3 2, 359 (1) : 1
2 2 2 1 3 3, 360 (1) : 1
2 2 2 2 1 1, 361 (1) : 1
2 2 2 2 1 2, 362 (1) : 1
2 2 2 2 1 3, 363 (1) : 1
2 2 2 2 2 1, 364 (1) : 1
2 2 2 2 2 2, 365 (1) : 1
2 2 2 2 2 3, 366 (1) : 1
2 2 2 2 3 1, 367 (1) : 1
2 2 2 2 3 2, 368 (1) : 1
2 2 2 2 3 3, 369 (1) : 1
2 2 2 3 1 1, 370 (1) : 1
2 2 2 3 1 2, 371 (1) : 1
2 2 2 3 1 3, 372 (1) : 1
2 2 2 3 2 1, 373 (1) : 1
2 2 2 3 2 2, 374 (1) : 1
2 2 2 3 2 3, 375 (1) : 1
2 2 2 3 3 1, 376 (1) : 1
2 2 2 3 3 2, 377 (1) : 1
2 2 2 3 3 3, 378 (1) : 1
2 2 3 1 1 1, 379 (1) : 1
2 2 3 1 1 2, 380 (1) : 1
2 2 3 1 1 3, 381 (1) : 1
2 2 3 1 2 1, 382 (1) : 1
2 2 3 1 2 2, 383 (1) : 1
2 2 3 1 2 3, 384 (1) : 1
2 2 3 1 3 1, 385 (1) : 1
2 2 3 1 3 2, 386 (1) : 1
2 2 3 1 3 3, 387 (1) : 1
2 2 3 2 1 1, 388 (1) : 1
2 2 3 2 1 2, 389 (1) : 1
2 2 3 2 1 3, 390 (1) : 1
2 2 3 2 2 1, 391 (1) : 1
2 2 3 2 2 2, 392 (1) : 1
2 2 3 2 2 3, 393 (1) : 1
2 2 3 2 3 1, 394 (1) : 1
2 2 3 2 3 2, 395 (1) : 1
2 2 3 2 3 3, 396 (1) : 1
2 2 3 3 1 1, 397 (1) : 1
2 2 3 3 1 2, 398 (1) : 1
2 2 3 3 1 3, 399 (1) : 1
2 2 3 3 2 1, 400 (1) : 1
2 2 3 3 2 2, 401 (1) : 1
2 2 3 3 2 3, 402 (1) : 1
2 2 3 3 3 1, 403 (1) : 1
2 2 3 3 3 2, 404 (1) : 1
2 2 3 3 3 3, 405 (1) : 1
2 3 1 1 1 1, 406 (1) : 1
2 3 1 1 1 2, 407 (1) : 1
2 3 1 1 1 3, 408 (1) : 1
2 3 1 1 2 1, 409 (1) : 1
2 3 1 1 2 2, 410 (1) : 1
2 3 1 1 2 3, 411 (1) : 1
2 3 1 1 3 1, 412 (1) : 1
2 3 1 1 3 2, 413 (1) : 1
2 3 1 1 3 3, 414 (1) : 1
2 3 1 2 1 1, 415 (1) : 1
2 3 1 2 1 2, 416 (1) : 1
2 3 1 2 1 3, 417 (1) : 1
2 3 1 2 2 1, 418 (1) : 1
2 3 1 2 2 2, 419 (1) : 1
2 3 1 2 2 3, 420 (1) : 1
2 3 1 2 3 1, 421 (1) : 1
2 3 1 2 3 2, 422 (1) : 1
2 3 1 2 3 3, 423 (1) : 1
2 3 1 3 1 1, 424 (1) : 1
2 3 1 3 1 2, 425 (1) : 1
2 3 1 3 1 3, 426 (1) : 1
2 3 1 3 2 1, 427 (1) : 1
2 3 1 3 2 2, 428 (1) : 1
2 3 1 3 2 3, 429 (1) : 1
2 3 1 3 3 1, 430 (1) : 1
2 3 1 3 3 2, 431 (1) : 1
2 3 1 3 3 3, 432 (1) : 1
2 3 2 1 1 1, 433 (1) : 1
2 3 2 1 1 2, 434 (1) : 1
2 3 2 1 1 3, 435 (1) : 1
2 3 2 1 2 1, 436 (1) : 1
2 3 2 1 2 2, 437 (1) : 1
2 3 2 1 2 3, 438 (1) : 1
2 3 2 1 3 1, 439 (1) : 1
2 3 2 1 3 2, 440 (1) : 1
2 3 2 1 3 3, 441 (1) : 1
2 3 2 2 1 1, 442 (1) : 1
2 3 2 2 1 2, 443 (1) : 1
2 3 2 2 1 3, 444 (1) : 1
2 3 2 2 2 1, 445 (1) : 1
2 3 2 2 2 2, 446 (1) : 1
2 3 2 2 2 3, 447 (1) : 1
2 3 2 2 3 1, 448 (1) : 1
2 3 2 2 3 2, 449 (1) : 1
2 3 2 2 3 3, 450 (1) : 1
2 3 2 3 1 1, 451 (1) : 1
2 3 2 3 1 2, 452 (1) : 1
2 3 2 3 1 3, 453 (1) : 1
2 3 2 3 2 1, 454 (1) : 1
2 3 2 3 2 2, 455 (1) : 1
2 3 2 3 2 3, 456 (1) : 1
2 3 2 3 3 1, 457 (1) : 1
2 3 2 3 3 2, 458 (1) : 1
2 3 2 3 3 3, 459 (1) : 1
2 3 3 1 1 1, 460 (1) : 1
2 3 3 1 1 2, 461 (1) : 1
2 3 3 1 1 3, 462 (1) : 1
2 3 3 1 2 1, 463 (1) : 1
2 3 3 1 2 2, 464 (1) : 1
2 3 3 1 2 3, 465 (1) : 1
2 3 3 1 3 1, 466 (1) : 1
2 3 3 1 3 2, 467 (1) : 1
2 3 3 1 3 3, 468 (1) : 1
2 3 3 2 1 1, 469 (1) : 1
2 3 3 2 1 2, 470 (1) : 1
2 3 3 2 1 3, 471 (1) : 1
2 3 3 2 2 1, 472 (1) : 1
2 3 3 2 2 2, 473 (1) : 1
2 3 3 2 2 3, 474 (1) : 1
2 3 3 2 3 1, 475 (1) : 1
2 3 3 2 3 2, 476 (1) : 1
2 3 3 2 3 3, 477 (1) : 1
2 3 3 3 1 1, 478 (1) : 1
2 3 3 3 1 2, 479 (1) : 1
2 3 3 3 1 3, 480 (1) : 1
2 3 3 3 2 1, 481 (1) : 1
2 3 3 3 2 2, 482 (1) : 1
2 3 3 3 2 3, 483 (1) : 1
2 3 3 3 3 1, 484 (1) : 1
2 3 3 3 3 2, 485 (1) : 1
2 3 3 3 3 3, 486 (1) : 1
3 1 1 1 1 1, 487 (1) : 1
3 1 1 1 1 2, 488 (1) : 1
3 1 1 1 1 3, 489 (1) : 1
3 1 1 1 2 1, 490 (1) : 1
3 1 1 1 2 2, 491 (1) : 1
3 1 1 1 2 3, 492 (1) : 1
3 1 1 1 3 1, 493 (1) : 1
3 1 1 1 3 2, 494 (1) : 1
3 1 1 1 3 3, 495 (1) : 1
3 1 1 2 1 1, 496 (1) : 1
3 1 1 2 1 2, 497 (1) : 1
3 1 1 2 1 3, 498 (1) : 1
3 1 1 2 2 1, 499 (1) : 1
3 1 1 2 2 2, 500 (1) : 1
3 1 1 2 2 3, 501 (1) : 1
3 1 1 2 3 1, 502 (1) : 1
3 1 1 2 3 2, 503 (1) : 1
3 1 1 2 3 3, 504 (1) : 1
3 1 1 3 1 1, 505 (1) : 1
3 1 1 3 1 2, 506 (1) : 1
3 1 1 3 1 3, 507 (1) : 1
3 1 1 3 2 1, 508 (1) : 1
3 1 1 3 2 2, 509 (1) : 1
3 1 1 3 2 3, 510 (1) : 1
3 1 1 3 3 1, 511 (1) : 1
3 1 1 3 3 2, 512 (1) : 1
3 1 1 3 3 3, 513 (1) : 1
3 1 2 1 1 1, 514 (1) : 1
3 1 2 1 1 2, 515 (1) : 1
3 1 2 1 1 3, 516 (1) : 1
3 1 2 1 2 1, 517 (1) : 1
3 1 2 1 2 2, 518 (1) : 1
3 1 2 1 2 3, 519 (1) : 1
3 1 2 1 3 1, 520 (1) : 1
3 1 2 1 3 2, 521 (1) : 1
3 1 2 1 3 3, 522 (1) : 1
3 1 2 2 1 1, 523 (1) : 1
3 1 2 2 1 2, 524 (1) : 1
3 1 2 2 1 3, 525 (1) : 1
3 1 2 2 2 1, 526 (1) : 1
3 1 2 2 2 2, 527 (1) : 1
3 1 2 2 2 3, 528 (1) : 1
3 1 2 2 3 1, 529 (1) : 1
3 1 2 2 3 2, 530 (1) : 1
3 1 2 2 3 3, 531 (1) : 1
3 1 2 3 1 1, 532 (1) : 1
3 1 2 3 1 2, 533 (1) : 1
3 1 2 3 1 3, 534 (1) : 1
3 1 2 3 2 1, 535 (1) : 1
3 1 2 3 2 2, 536 (1) : 1
3 1 2 3 2 3, 537 (1) : 1
3 1 2 3 3 1, 538 (1) : 1
3 1 2 3 3 2, 539 (1) : 1
3 1 2 3 3 3, 540 (1) : 1
3 1 3 1 1 1, 541 (1) : 1
3 1 3 1 1 2, 542 (1) : 1
3 1 3 1 1 3, 543 (1) : 1
3 1 3 1 2 1, 544 (1) : 1
3 1 3 1 2 2, 545 (1) : 1
3 1 3 1 2 3, 546 (1) : 1
3 1 3 1 3 1, 547 (1) : 1
3 1 3 1 3 2, 548 (1) : 1
3 1 3 1 3 3, 549 (1) : 1
3 1 3 2 1 1, 550 (1) : 1
3 1 3 2 1 2, 551 (1) : 1
3 1 3 2 1 3, 552 (1) : 1
3 1 3 2 2 1, 553 (1) : 1
3 1 3 2 2 2, 554 (1) : 1
3 1 3 2 2 3, 555 (1) : 1
3 1 3 2 3 1, 556 (1) : 1
3 1 3 2 3 2, 557 (1) : 1
3 1 3 2 3 3, 558 (1) : 1
3 1 3 3 1 1, 559 (1) : 1
3 1 3 3 1 2, 560 (1) : 1
3 1 3 3 1 3, 561 (1) : 1
3 1 3 3 2 1, 562 (1) : 1
3 1 3 3 2 2, 563 (1) : 1
3 1 3 3 2 3, 564 (1) : 1
3 1 3 3 3 1, 565 (1) : 1
3 1 3 3 3 2, 566 (1) : 1
3 1 3 3 3 3, 567 (1) : 1
3 2 1 1 1 1, 568 (1) : 1
3 2 1 1 1 2, 569 (1) : 1
3 2 1 1 1 3, 570 (1) : 1
3 2 1 1 2 1, 571 (1) : 1
3 2 1 1 2 2, 572 (1) : 1
3 2 1 1 2 3, 573 (1) : 1
3 2 1 1 3 1, 574 (1) : 1
3 2 1 1 3 2, 575 (1) : 1
3 2 1 1 3 3, 576 (1) : 1
3 2 1 2 1 1, 577 (1) : 1
3 2 1 2 1 2, 578 (1) : 1
3 2 1 2 1 3, 579 (1) : 1
3 2 1 2 2 1, 580 (1) : 1
3 2 1 2 2 2, 581 (1) : 1
3 2 1 2 2 3, 582 (1) : 1
3 2 1 2 3 1, 583 (1) : 1
3 2 1 2 3 2, 584 (1) : 1
3 2 1 2 3 3, 585 (1) : 1
3 2 1 3 1 1, 586 (1) : 1
3 2 1 3 1 2, 587 (1) : 1
3 2 1 3 1 3, 588 (1) : 1
3 2 1 3 2 1, 589 (1) : 1
3 2 1 3 2 2, 590 (1) : 1
3 2 1 3 2 3, 591 (1) : 1
3 2 1 3 3 1, 592 (1) : 1
3 2 1 3 3 2, 593 (1) : 1
3 2 1 3 3 3, 594 (1) : 1
3 2 2 1 1 1, 595 (1) : 1
3 2 2 1 1 2, 596 (1) : 1
3 2 2 1 1 3, 597 (1) : 1
3 2 2 1 2 1, 598 (1) : 1
3 2 2 1 2 2, 599 (1) : 1
3 2 2 1 2 3, 600 (1) : 1
3 2 2 1 3 1, 601 (1) : 1
3 2 2 1 3 2, 602 (1) : 1
3 2 2 1 3 3, 603 (1) : 1
3 2 2 2 1 1, 604 (1) : 1
3 2 2 2 1 2, 605 (1) : 1
3 2 2 2 1 3, 606 (1) : 1
3 2 2 2 2 1, 607 (1) : 1
3 2 2 2 2 2, 608 (1) : 1
3 2 2 2 2 3, 609 (1) : 1
3 2 2 2 3 1, 610 (1) : 1
3 2 2 2 3 2, 611 (1) : 1
3 2 2 2 3 3, 612 (1) : 1
3 2 2 3 1 1, 613 (1) : 1
3 2 2 3 1 2, 614 (1) : 1
3 2 2 3 1 3, 615 (1) : 1
3 2 2 3 2 1, 616 (1) : 1
3 2 2 3 2 2, 617 (1) : 1
3 2 2 3 2 3, 618 (1) : 1
3 2 2 3 3 1, 619 (1) : 1
3 2 2 3 3 2, 620 (1) : 1
3 2 2 3 3 3, 621 (1) : 1
3 2 3 1 1 1, 622 (1) : 1
3 2 3 1 1 2, 623 (1) : 1
3 2 3 1 1 3, 624 (1) : 1
3 2 3 1 2 1, 625 (1) : 1
3 2 3 1 2 2, 626 (1) : 1
3 2 3 1 2 3, 627 (1) : 1
3 2 3 1 3 1, 628 (1) : 1
3 2 3 1 3 2, 629 (1) : 1
3 2 3 1 3 3, 630 (1) : 1
3 2 3 2 1 1, 631 (1) : 1
3 2 3 2 1 2, 632 (1) : 1
3 2 3 2 1 3, 633 (1) : 1
3 2 3 2 2 1, 634 (1) : 1
3 2 3 2 2 2, 635 (1) : 1
3 2 3 2 2 3, 636 (1) : 1
3 2 3 2 3 1, 637 (1) : 1
3 2 3 2 3 2, 638 (1) : 1
3 2 3 2 3 3, 639 (1) : 1
3 2 3 3 1 1, 640 (1) : 1
3 2 3 3 1 2, 641 (1) : 1
3 2 3 3 1 3, 642 (1) : 1
3 2 3 3 2 1, 643 (1) : 1
3 2 3 3 2 2, 644 (1) : 1
3 2 3 3 2 3, 645 (1) : 1
3 2 3 3 3 1, 646 (1) : 1
3 2 3 3 3 2, 647 (1) : 1
3 2 3 3 3 3, 648 (1) : 1
3 3 1 1 1 1, 649 (1) : 1
3 3 1 1 1 2, 650 (1) : 1
3 3 1 1 1 3, 651 (1) : 1
3 3 1 1 2 1, 652 (1) : 1
3 3 1 1 2 2, 653 (1) : 1
3 3 1 1 2 3, 654 (1) : 1
3 3 1 1 3 1, 655 (1) : 1
3 3 1 1 3 2, 656 (1) : 1
3 3 1 1 3 3, 657 (1) : 1
3 3 1 2 1 1, 658 (1) : 1
3 3 1 2 1 2, 659 (1) : 1
3 3 1 2 1 3, 660 (1) : 1
3 3 1 2 2 1, 661 (1) : 1
3 3 1 2 2 2, 662 (1) : 1
3 3 1 2 2 3, 663 (1) : 1
3 3 1 2 3 1, 664 (1) : 1
3 3 1 2 3 2, 665 (1) : 1
3 3 1 2 3 3, 666 (1) : 1
3 3 1 3 1 1, 667 (1) : 1
3 3 1 3 1 2, 668 (1) : 1
3 3 1 3 1 3, 669 (1) : 1
3 3 1 3 2 1, 670 (1) : 1
3 3 1 3 2 2, 671 (1) : 1
3 3 1 3 2 3, 672 (1) : 1
3 3 1 3 3 1, 673 (1) : 1
3 3 1 3 3 2, 674 (1) : 1
3 3 1 3 3 3, 675 (1) : 1
3 3 2 1 1 1, 676 (1) : 1
3 3 2 1 1 2, 677 (1) : 1
3 3 2 1 1 3, 678 (1) : 1
3 3 2 1 2 1, 679 (1) : 1
3 3 2 1 2 2, 680 (1) : 1
3 3 2 1 2 3, 681 (1) : 1
3 3 2 1 3 1, 682 (1) : 1
3 3 2 1 3 2, 683 (1) : 1
3 3 2 1 3 3, 684 (1) : 1
3 3 2 2 1 1, 685 (1) : 1
3 3 2 2 1 2, 686 (1) : 1
3 3 2 2 1 3, 687 (1) : 1
3 3 2 2 2 1, 688 (1) : 1
3 3 2 2 2 2, 689 (1) : 1
3 3 2 2 2 3, 690 (1) : 1
3 3 2 2 3 1, 691 (1) : 1
3 3 2 2 3 2, 692 (1) : 1
3 3 2 2 3 3, 693 (1) : 1
3 3 2 3 1 1, 694 (1) : 1
3 3 2 3 1 2, 695 (1) : 1
3 3 2 3 1 3, 696 (1) : 1
3 3 2 3 2 1, 697 (1) : 1
3 3 2 3 2 2, 698 (1) : 1
3 3 2 3 2 3, 699 (1) : 1
3 3 2 3 3 1, 700 (1) : 1
3 3 2 3 3 2, 701 (1) : 1
3 3 2 3 3 3, 702 (1) : 1
3 3 3 1 1 1, 703 (1) : 1
3 3 3 1 1 2, 704 (1) : 1
3 3 3 1 1 3, 705 (1) : 1
3 3 3 1 2 1, 706 (1) : 1
3 3 3 1 2 2, 707 (1) : 1
3 3 3 1 2 3, 708 (1) : 1
3 3 3 1 3 1, 709 (1) : 1
3 3 3 1 3 2, 710 (1) : 1
3 3 3 1 3 3, 711 (1) : 1
3 3 3 2 1 1, 712 (1) : 1
3 3 3 2 1 2, 713 (1) : 1
3 3 3 2 1 3, 714 (1) : 1
3 3 3 2 2 1, 715 (1) : 1
3 3 3 2 2 2, 716 (1) : 1
3 3 3 2 2 3, 717 (1) : 1
3 3 3 2 3 1, 718 (1) : 1
3 3 3 2 3 2, 719 (1) : 1
3 3 3 2 3 3, 720 (1) : 1
3 3 3 3 1 1, 721 (1) : 1
3 3 3 3 1 2, 722 (1) : 1
3 3 3 3 1 3, 723 (1) : 1
3 3 3 3 2 1, 724 (1) : 1
3 3 3 3 2 2, 725 (1) : 1
3 3 3 3 2 3, 726 (1) : 1
3 3 3 3 3 1, 727 (1) : 1
3 3 3 3 3 2, 728 (1) : 1
3 3 3 3 3 3, 729 (1) : 1
